# Supplementary material for: PAIRUP-MS: Pathway analysis and imputation to relate unknowns in profiles from mass spectrometry-based metabolite data
Source: PLoS Comput Biol. 2019 Jan 14;15(1):e1006734. doi: 10.1371/journal.pcbi.1006734 (PMC6347288; doi:10.1371/journal.pcbi.1006734)
Supplement: S3 Table — Metabolite signals with profiling methods (HILIC-pos, C8-pos, or LIPID) as prefix in their names are unknowns. Lipid name abbreviations: CE (Cholesteryl ester), DAG (Diacylglycerol), TAG (Triacylglycerol), LPC (Lysophosphatidylcholine), LPE (Lysophosphatidylethanolamine), PC (Phosphtatidylcholine), PE (Phosphtatidylethanolamine), PI (Phosphtatidylinositol), PS (Phosphtatidylserine), SM (Sphingomyelin). Other metabolite name abbreviations: ADMA (Asymmetric dimethylarginine), NMMA (N-Monomethyl-L-arginine), SDMA (Symmetric dimethylarginine). (XLSX) [file pcbi.1006734.s014.xlsx]

## Sheet: S3 Table
S2 Table. BMI association results for OE-MCDS metabolite signal pairs.
Signal pair type	OE			MCDS			Directionally consistent?
	Metabolite signal	β	P	Metabolite signal	β	P
Shared Known	C34:2_DAG	0.5639	2.067e-26	C34:2_DAG	0.3065	2.954e-19	TRUE
Shared Known	valine	0.5501	5.715e-25	valine	0.3682	1.135e-27	TRUE
Shared Known	C34:1_DAG	0.5373	1.077e-23	C34:1_DAG	0.3089	1.515e-19	TRUE
Shared Known	C52:5_TAG	0.5294	6.331e-23	C52:5_TAG	0.08313	0.0174	TRUE
Shared Known	C54:6_TAG	0.5291	6.732e-23	C54:6_TAG	-0.07993	0.02225	FALSE
Shared Known	C54:7_TAG	0.5254	1.496e-22	C54:7_TAG	0.01356	0.6987	TRUE
Shared Known	C50:3_TAG	0.5248	1.712e-22	C50:3_TAG	0.325	1.414e-21	TRUE
Shared Known	C52:6_TAG	0.5215	3.518e-22	C52:6_TAG	0.1083	0.00193	TRUE
Shared Known	C50:4_TAG	0.516	1.126e-21	C50:4_TAG	0.2216	1.466e-10	TRUE
Shared Known	C56:8_TAG	0.5145	1.525e-21	C56:8_TAG	0.08395	0.01632	TRUE
Shared Known	C50:2_TAG	0.5121	2.511e-21	C50:2_TAG	0.3617	1.083e-26	TRUE
Shared Known	C36:1_DAG	0.5089	4.926e-21	C36:1_DAG	0.2963	4.899e-18	TRUE
Shared Known	C52:2_TAG	0.5017	2.105e-20	C52:2_TAG	0.3105	9.539e-20	TRUE
Shared Known	C56:7_TAG	0.4996	3.218e-20	C56:7_TAG	-0.005797	0.8685	FALSE
Shared Known	C54:8_TAG	0.4985	3.964e-20	C54:8_TAG	0.0519	0.138	TRUE
Shared Known	C56:9_TAG	0.4961	6.41e-20	C56:9_TAG	0.09171	0.008677	TRUE
Shared Known	glutamate	0.4949	8.066e-20	glutamate	0.2403	3.313e-12	TRUE
Shared Known	C52:3_TAG	0.4943	9.191e-20	C52:3_TAG	0.1812	1.825e-07	TRUE
Shared Known	C52:4_TAG	0.4929	1.189e-19	C52:4_TAG	0.103	0.003176	TRUE
Shared Known	C50:1_TAG	0.4921	1.392e-19	C50:1_TAG	0.3724	2.626e-28	TRUE
Shared Known	pyroglutamic_acid	0.4919	1.469e-19	pyroglutamic_acid	-0.1249	0.0003413	FALSE
Shared Known	C50:5_TAG	0.4837	7.043e-19	C50:5_TAG	0.1717	7.842e-07	TRUE
Shared Known	C52:7_TAG	0.4836	7.186e-19	C52:7_TAG	0.1246	0.0003525	TRUE
Shared Known	C52:1_TAG	0.482	9.597e-19	C52:1_TAG	0.3372	3.338e-23	TRUE
Shared Known	C36:2_DAG	0.479	1.703e-18	C36:2_DAG	0.2174	3.318e-10	TRUE
Shared Known	C36:3_DAG	0.4754	3.289e-18	C36:3_DAG	0.1432	3.93e-05	TRUE
Shared Known	C56:6_TAG	0.4714	6.812e-18	C56:6_TAG	-0.04778	0.1722	FALSE
Shared Known	C48:2_TAG	0.4644	2.392e-17	C48:2_TAG	0.2878	4.609e-17	TRUE
Shared Known	C48:1_TAG	0.4632	2.948e-17	C48:1_TAG	0.3054	4.031e-19	TRUE
Shared Known	C38:3_PC	0.4624	3.435e-17	C38:3_PC	0.3211	4.492e-21	TRUE
Shared Known	C18:1_LPC	-0.457	8.713e-17	C18:1_LPC	-0.3543	1.354e-25	TRUE
Shared Known	C58:10_TAG	0.4473	4.585e-16	C58:10_TAG	0.03951	0.259	TRUE
Shared Known	leucine	0.4427	9.893e-16	leucine	0.2812	2.501e-16	TRUE
Shared Known	C56:5_TAG	0.4416	1.184e-15	C56:5_TAG	0.05999	0.08642	TRUE
Shared Known	C54:2_TAG	0.4413	1.24e-15	C54:2_TAG	0.2572	8.051e-14	TRUE
Shared Known	C36:4_DAG	0.439	1.817e-15	C36:4_DAG	0.1026	0.003297	TRUE
Shared Known	C58:6_TAG	0.4389	1.849e-15	C58:6_TAG	0.06646	0.05742	TRUE
Shared Known	C48:3_TAG	0.437	2.516e-15	C48:3_TAG	0.2369	6.771e-12	TRUE
Shared Known	isoleucine	0.4302	7.438e-15	isoleucine	0.2559	1.064e-13	TRUE
Shared Known	C18:2_LPC	-0.4284	9.922e-15	C18:2_LPC	-0.3745	1.25e-28	TRUE
Shared Known	C48:0_TAG	0.4277	1.106e-14	C48:0_TAG	0.3381	2.549e-23	TRUE
Shared Known	C3_carnitine	0.4268	1.274e-14	propionylcarnitine	0.1004	0.004033	TRUE
Shared Known	C50:6_TAG	0.4255	1.563e-14	C50:6_TAG	0.1682	1.31e-06	TRUE
Shared Known	C50:0_TAG	0.4248	1.749e-14	C50:0_TAG	0.329	4.267e-22	TRUE
Shared Known	C46:1_TAG	0.41	1.659e-13	C46:1_TAG	0.2699	4.07e-15	TRUE
Shared Known	C60:12_TAG	0.4097	1.732e-13	C60:12_TAG	0.1111	0.001463	TRUE
Shared Known	C54:1_TAG	0.4089	1.948e-13	C54:1_TAG	0.2714	2.8e-15	TRUE
Shared Known	C58:7_TAG	0.406	2.955e-13	C58:7_TAG	-0.004879	0.8892	FALSE
Shared Known	C58:9_TAG	0.4045	3.702e-13	C58:9_TAG	-0.04734	0.1762	FALSE
Shared Known	C16:0_LPE	-0.4045	3.715e-13	C16:0_LPE	-0.07324	0.03624	TRUE
Shared Known	C18:2_LPE	-0.404	3.997e-13	C18:2_LPE	-0.1329	0.0001372	TRUE
Shared Known	C20:5_LPC	-0.3957	1.314e-12	C20:5_LPC	-0.3768	5.419e-29	TRUE
Shared Known	C48:4_TAG	0.3953	1.373e-12	C48:4_TAG	0.1684	1.276e-06	TRUE
Shared Known	C58:11_TAG	0.3905	2.688e-12	C58:11_TAG	0.08064	0.02108	TRUE
Shared Known	C46:0_TAG	0.3888	3.44e-12	C46:0_TAG	0.2964	4.768e-18	TRUE
Shared Known	C52:0_TAG	0.3878	3.924e-12	C52:0_TAG	0.2442	1.422e-12	TRUE
Shared Known	C58:8_TAG	0.3828	7.778e-12	C58:8_TAG	-0.1077	0.002032	FALSE
Shared Known	tyrosine	0.3812	9.686e-12	tyrosine	0.3374	3.108e-23	TRUE
Shared Known	C46:2_TAG	0.3764	1.829e-11	C46:2_TAG	0.2512	3.098e-13	TRUE
Shared Known	C54:5_TAG	0.3759	1.964e-11	C54:5_TAG	-0.1964	1.47e-08	FALSE
Shared Known	C18:1_SM	0.3753	2.11e-11	C18:1_SM	0.1306	0.0001808	TRUE
Shared Known	C56:2_TAG	0.3752	2.156e-11	C56:2_TAG	0.2242	8.791e-11	TRUE
Shared Known	C56:4_TAG	0.3716	3.413e-11	C56:4_TAG	0.0615	0.07878	TRUE
Shared Known	C46:3_TAG	0.3669	6.326e-11	C46:3_TAG	0.2385	4.823e-12	TRUE
Shared Known	asparagine	-0.3659	7.18e-11	asparagine	-0.23	2.79e-11	TRUE
Shared Known	glycine	-0.3511	4.521e-10	glycine	-0.2687	5.372e-15	TRUE
Shared Known	C48:5_TAG	0.3484	6.263e-10	C48:5_TAG	0.1743	5.289e-07	TRUE
Shared Known	C56:3_TAG	0.346	8.382e-10	C56:3_TAG	0.1239	0.000384	TRUE
Shared Known	C44:0_TAG	0.3457	8.655e-10	C44:0_TAG	0.2661	1.004e-14	TRUE
Shared Known	C18:0_SM	0.3416	1.4e-09	C18:0_SM	0.1291	0.0002143	TRUE
Shared Known	C54:3_TAG	0.3405	1.595e-09	C54:3_TAG	0.05237	0.1345	TRUE
Shared Known	xanthine	0.3372	2.346e-09	xanthine	0.1875	6.576e-08	TRUE
Shared Known	C16:1_SM	0.3338	3.473e-09	C16:1_SM	0.2166	3.868e-10	TRUE
Shared Known	C34:4_PC	0.3257	8.577e-09	C34:4_PC	0.1001	0.004147	TRUE
Shared Known	C20:0_SM	0.3217	1.333e-08	C20:0_SM	0.0704	0.04414	TRUE
Shared Known	glutamine	-0.3216	1.349e-08	glutamine	-0.1331	0.000134	TRUE
Shared Known	C18_carnitine	-0.3188	1.819e-08	stearoylcarnitine	-0.1461	2.725e-05	TRUE
Shared Known	C44:1_TAG	0.3169	2.23e-08	C44:1_TAG	0.2458	1.016e-12	TRUE
Shared Known	serine	-0.3158	2.517e-08	serine	-0.232	1.86e-11	TRUE
Shared Known	C54:4_TAG	0.3137	3.158e-08	C54:4_TAG	-0.1351	0.0001065	FALSE
Shared Known	lysine	0.3121	3.718e-08	lysine	0.1108	0.001508	TRUE
Shared Known	C56:1_TAG	0.3074	6.068e-08	C56:1_TAG	0.2254	6.978e-11	TRUE
Shared Known	C38:4_PC	0.3072	6.212e-08	C38:4_PC	0.1169	0.0008049	TRUE
Shared Known	C20:3_CE	0.3055	7.397e-08	C20:3_CE	-0.06683	0.05606	FALSE
Shared Known	C20:5_CE	0.297	1.755e-07	C20:5_CE	-0.09794	0.005054	FALSE
Shared Known	C44:2_TAG	0.2952	2.095e-07	C44:2_TAG	0.2415	2.566e-12	TRUE
Shared Known	alanine	0.2922	2.814e-07	alanine	0.1655	1.946e-06	TRUE
Shared Known	phenylalanine	0.2921	2.835e-07	phenylalanine	0.2174	3.338e-10	TRUE
Shared Known	creatine	0.2889	3.896e-07	creatine	0.08021	0.02178	TRUE
Shared Known	choline	0.276	1.301e-06	choline	0.06457	0.06491	TRUE
Shared Known	C22:0_SM	0.2751	1.421e-06	C22:0_SM	0.09246	0.00814	TRUE
Shared Known	C16:1_CE	0.2746	1.491e-06	C16:1_CE	0.1289	0.0002177	TRUE
Shared Known	C22:1_SM	0.2682	2.652e-06	C22:1_SM	0.02399	0.4932	TRUE
Shared Known	C36:4_PC-B	0.2671	2.925e-06	C36:4_PC-B	0.1317	0.0001587	TRUE
Shared Known	C14:0_SM	0.2666	3.05e-06	C14:0_SM	0.1325	0.0001437	TRUE
Shared Known	C20:4_CE	0.2663	3.116e-06	C20:4_CE	-0.2279	4.289e-11	FALSE
Shared Known	pantothenate	0.2545	8.648e-06	pantothenate	0.1521	1.244e-05	TRUE
Shared Known	C32:2_PC	0.2545	8.685e-06	C32:2_PC	0.1431	4.021e-05	TRUE
Shared Known	niacinamide	0.2505	1.208e-05	niacinamide	0.09686	0.00556	TRUE
Shared Known	kynurenine	0.248	1.479e-05	kynurenine	0.2347	1.059e-11	TRUE
Shared Known	C14:0_LPC	0.2477	1.523e-05	C14:0_LPC	0.07144	0.04108	TRUE
Shared Known	C20:4_LPE	-0.2404	2.733e-05	C20:4_LPE	-0.1884	5.655e-08	TRUE
Shared Known	C42:0_TAG	0.2384	3.203e-05	C42:0_TAG	0.2308	2.354e-11	TRUE
Shared Known	trimethylamine-N-oxide	0.2186	0.0001427	trimethylamine-N-oxide	0.1184	0.0006888	TRUE
Shared Known	C18:3_CE	0.2164	0.0001674	C18:3_CE	-0.156	7.379e-06	FALSE
Shared Known	C32:1_PC	0.2161	0.0001709	C32:1_PC	0.2739	1.516e-15	TRUE
Shared Known	serotonin	-0.2103	0.0002556	serotonin	-0.08884	0.01102	TRUE
Shared Known	C18:2_SM	0.21	0.0002623	C18:2_SM	-0.01529	0.6624	FALSE
Shared Known	C36:1_PE	0.1961	0.0006623	C36:1_PE	0.1078	0.002009	TRUE
Shared Known	C38:6_PC	0.1933	0.0007943	C38:6_PC	0.05544	0.1131	TRUE
Shared Known	citrate	-0.185	0.001336	citrate	0.0846	0.01551	FALSE
Shared Known	adenosine	0.1839	0.001434	adenosine	-0.0392	0.2627	FALSE
Shared Known	C6_carnitine	0.1835	0.001463	hexanoylcarnitine	0.1923	2.96e-08	TRUE
Shared Known	gentisate	-0.1823	0.001575	gentisate	-0.09198	0.008479	TRUE
Shared Known	adipate	-0.1815	0.001653	adipate	0.018	0.6073	FALSE
Shared Known	proline	0.1812	0.001684	proline	0.03119	0.373	TRUE
Shared Known	succinate	0.1784	0.001996	succinate	0.1033	0.003104	TRUE
Shared Known	isocitrate	0.1743	0.002529	isocitrate	0.2088	1.659e-09	TRUE
Shared Known	sucrose	-0.1725	0.002818	sucrose	0.0575	0.1003	FALSE
Shared Known	Deoxycholic_acid/Chenodeoxycholic_acid	0.1712	0.003031	chenodeoxycholate/deoxycholate	0.09131	0.008975	TRUE
Shared Known	cystathionine	0.1704	0.003171	cystathionine	0.08402	0.01623	TRUE
Shared Known	C36:4_PC-A	-0.1698	0.003277	C36:4_PC-A	0.05809	0.09687	FALSE
Shared Known	cotinine	-0.1697	0.003297	cotinine	-0.1527	1.145e-05	TRUE
Shared Known	alpha-hydroxybutyrate	0.1658	0.004094	alpha-hydroxybutyrate	0.2254	7.017e-11	TRUE
Shared Known	NMMA	0.1579	0.00632	NMMA	0.1371	8.373e-05	TRUE
Shared Known	citrulline	-0.1503	0.009371	citrulline	-0.1477	2.21e-05	TRUE
Shared Known	betaine	-0.149	0.01002	betaine	-0.1184	0.0006894	TRUE
Shared Known	hydroxyproline	0.1464	0.0114	trans-hydroxyproline	-0.01663	0.6349	FALSE
Shared Known	C22:6_CE	0.1427	0.01364	C22:6_CE	-0.2032	4.499e-09	FALSE
Shared Known	hydroxyphenylacetate	-0.139	0.01633	hydroxyphenylacetate	-0.01165	0.7394	TRUE
Shared Known	C40:10_PC	0.1381	0.01704	C40:10_PC	-0.07233	0.03862	FALSE
Shared Known	orotate	-0.1355	0.01931	orotate	-0.01944	0.5787	TRUE
Shared Known	C22:6_LPC	-0.1352	0.01955	C22:6_LPC	-0.1722	7.229e-07	TRUE
Shared Known	5-hydroxytryptophan	-0.1343	0.02043	5-hydroxytryptophan	-0.03809	0.2765	TRUE
Shared Known	C18:1_CE	-0.1308	0.02394	C18:1_CE	-0.2107	1.166e-09	TRUE
Shared Known	C16_carnitine	0.1292	0.02571	palmitoylcarnitine	0.1149	0.0009902	TRUE
Shared Known	C20:4_LPC	-0.1274	0.02789	C20:4_LPC	-0.2494	4.577e-13	TRUE
Shared Known	oxalate	0.1249	0.03106	oxalate	0.01406	0.688	TRUE
Shared Known	C16:0_SM	-0.1214	0.03616	C16:0_SM	-0.07205	0.03939	TRUE
Shared Known	C38:2_PC	0.1203	0.03791	C38:2_PC	0.1284	0.0002319	TRUE
Shared Known	fumarate/maleate	-0.1196	0.03902	fumarate/maleate/alpha-ketoisovalerate	0.1213	0.0005055	FALSE
Shared Known	Glycochenodeoxycholic_acid	-0.1193	0.03959	glycodeoxycholate/glycochenodeoxycholate	0.02625	0.4533	FALSE
Shared Known	indole-3-propionate	-0.1157	0.04591	indole-3-propionate	-0.03495	0.3182	TRUE
Shared Known	C34:3_PC	0.1136	0.05006	C34:3_PC	0.07116	0.04188	TRUE
Shared Known	hippurate	-0.113	0.05122	hippurate	-0.02416	0.4902	TRUE
Shared Known	C18:2_CE	-0.1112	0.05523	C18:2_CE	-0.2386	4.757e-12	TRUE
Shared Known	C18:0_LPC	-0.1039	0.07319	C18:0_LPC	-0.1661	1.793e-06	TRUE
Shared Known	C18:0_CE	0.1018	0.07927	C18:0_CE	-0.0594	0.08957	FALSE
Shared Known	C14:0_CE	0.1004	0.08357	C14:0_CE	-0.09279	0.007918	FALSE
Shared Known	SDMA/ADMA	-0.09368	0.1066	ADMA/SDMA	0.06434	0.06587	FALSE
Shared Known	C22:6_LPE	-0.09348	0.1073	C22:6_LPE	-0.04747	0.175	TRUE
Shared Known	lactose	0.09321	0.1083	lactose	0.1084	0.001898	TRUE
Shared Known	C36:2_PE	0.09243	0.1113	C36:2_PE	0.1913	3.538e-08	TRUE
Shared Known	beta-hydroxybutyrate	-0.0877	0.1309	beta-hydroxybutyrate	-0.002192	0.9501	TRUE
Shared Known	C30:0_PC	0.08765	0.1312	C30:0_PC	0.1722	7.243e-07	TRUE
Shared Known	ornithine	0.08627	0.1373	ornithine	0.12	0.0005846	TRUE
Shared Known	C16:1_LPC	0.08563	0.1403	C16:1_LPC	-0.06461	0.06475	FALSE
Shared Known	Glycocholic_acid	-0.08306	0.1526	glycocholate	0.0136	0.6976	FALSE
Shared Known	glucuronate	0.07939	0.1717	glucuronate	0.1936	2.401e-08	TRUE
Shared Known	indoxylsulfate	0.0781	0.1788	indoxylsulfate	0.03453	0.3239	TRUE
Shared Known	hypoxanthine	0.07775	0.1807	hypoxanthine	-0.004542	0.8968	FALSE
Shared Known	lactate	0.07329	0.2071	lactate	0.1917	3.304e-08	TRUE
Shared Known	1-methylnicotinamide	0.07245	0.2124	1-methylnicotinamide	0.04162	0.2344	TRUE
Shared Known	thymine	-0.07133	0.2195	thymine	-0.06588	0.05963	TRUE
Shared Known	alpha-glycerophosphocholine	0.07085	0.2227	alpha-glycerophosphocholine	0.004217	0.9041	TRUE
Shared Known	C24:0_SM	0.06747	0.2456	C24:0_SM	0.04288	0.2206	TRUE
Shared Known	Glycodeoxycholic_acid	0.06607	0.2556	glycodeoxycholate/glycochenodeoxycholate	0.02625	0.4533	TRUE
Shared Known	4-pyridoxate	-0.06587	0.257	4-pyridoxate	0.05146	0.1414	FALSE
Shared Known	alpha-glycerophosphate	0.06392	0.2713	alpha-glycerophosphate	-0.03168	0.3656	FALSE
Shared Known	sorbitol	-0.06085	0.2951	sorbitol	0.1112	0.001445	FALSE
Shared Known	tryptophan	0.06038	0.2988	tryptophan	0.03419	0.3287	TRUE
Shared Known	inosine	0.05616	0.334	inosine	-0.07607	0.0296	FALSE
Shared Known	uracil	0.05566	0.3383	uracil	0.07603	0.02968	TRUE
Shared Known	arginine	-0.05562	0.3387	arginine	-0.0889	0.01097	TRUE
Shared Known	phosphocreatine	-0.0551	0.3432	phosphocreatine	-0.007964	0.8201	TRUE
Shared Known	C24:1_SM	0.05127	0.3778	C24:1_SM	0.01074	0.759	TRUE
Shared Known	taurine	0.04916	0.3978	taurine	0.006912	0.8435	TRUE
Shared Known	C16:0_LPC	-0.0465	0.4239	C16:0_LPC	-0.1251	0.0003361	TRUE
Shared Known	C18:1_carnitine	-0.0457	0.4319	oleoylcarnitine	0.002846	0.9352	FALSE
Shared Known	C12_carnitine	-0.041	0.4807	lauroylcarnitine	-0.005385	0.8778	TRUE
Shared Known	cytosine	-0.03811	0.5122	cytosine	-0.04695	0.1798	TRUE
Shared Known	C34:1_PC	0.03522	0.5448	C34:1_PC	0.1199	0.0005876	TRUE
Shared Known	uridine	0.03446	0.5535	uridine	0.09998	0.004206	TRUE
Shared Known	C16:0_CE	0.03041	0.6011	C16:0_CE	-0.02891	0.4089	FALSE
Shared Known	C14:1_carnitine	-0.02968	0.6099	14:1-carnitine	0.01195	0.7329	FALSE
Shared Known	histidine	0.02922	0.6153	poor_sig_histidine	-0.04316	0.2176	FALSE
Shared Known	C10_carnitine	-0.02907	0.6172	decanoylcarnitine	0.01127	0.7475	FALSE
Shared Known	C8_carnitine	0.02783	0.6323	octanoylcarnitine	0.05019	0.1515	TRUE
Shared Known	C20:3_LPC	-0.02638	0.6501	C20:3_LPC	-0.07877	0.02426	TRUE
Shared Known	C9_carnitine	0.02611	0.6535	nonanoylcarnitine	-0.02813	0.4216	FALSE
Shared Known	creatinine	-0.02569	0.6587	creatinine	-0.07714	0.02737	TRUE
Shared Known	methionine	0.02555	0.6604	methionine	0.03903	0.2648	TRUE
Shared Known	C32:0_PC	-0.02491	0.6685	C32:0_PC	0.1217	0.0004882	FALSE
Shared Known	malate	-0.02343	0.6871	malate	0.1234	0.0004039	FALSE
Shared Known	threonine	-0.02301	0.6923	threonine	-0.03903	0.2648	TRUE
Shared Known	cytidine	0.02249	0.699	cytidine	0.1508	1.483e-05	TRUE
Shared Known	3-methyladipate/pimelate	-0.01837	0.7522	3-methyladipate/pimelate	0.01319	0.7064	FALSE
Shared Known	salicylurate	-0.01277	0.8262	salicylurate	0.0557	0.1114	FALSE
Shared Known	thyroxine	0.0127	0.8271	thyroxine	-0.03408	0.3303	FALSE
Shared Known	C18:2_carnitine	-0.01234	0.832	linoleylcarnitine	-0.05671	0.1051	TRUE
Shared Known	C36:1_PC	0.0122	0.8339	C36:1_PC	0.1225	0.0004461	TRUE
Shared Known	C14_carnitine	-0.01025	0.8601	myristoylcarnitine	0.06965	0.04642	FALSE
Shared Known	dimethylglycine	-0.008883	0.8786	dimethylglycine	0.06368	0.06871	FALSE
Shared Known	aconitate	0.005065	0.9306	aconitate	0.08507	0.01494	TRUE
Shared Known	C36:2_PC	0.004877	0.9332	C36:2_PC	0.08943	0.0105	TRUE
Shared Known	C34:2_PC	-0.004072	0.9442	C34:2_PC	0.1125	0.001275	FALSE
Shared Known	inositol	-0.003565	0.9511	inositol	0.03813	0.2761	FALSE
Matched (reciprocal)	HILIC-pos_1369	0.5767	8.096e-28	HILIC-pos_1350	0.3116	6.984e-20	TRUE
Matched (reciprocal)	HILIC-pos_5006	0.5646	1.749e-26	HILIC-pos_4800	0.3259	1.084e-21	TRUE
Matched (reciprocal)	HILIC-pos_509	0.5643	1.857e-26	HILIC-pos_274	0.2371	6.487e-12	TRUE
Matched (reciprocal)	HILIC-pos_5011	0.5591	6.634e-26	HILIC-pos_4817	0.3625	8.309e-27	TRUE
Matched (reciprocal)	HILIC-pos_5007	0.5536	2.493e-25	HILIC-pos_4816	0.358	3.843e-26	TRUE
Matched (reciprocal)	HILIC-pos_564	0.552	3.645e-25	HILIC-pos_342	0.2191	2.382e-10	TRUE
Matched (reciprocal)	HILIC-pos_5017	0.5503	5.49e-25	HILIC-pos_4815	0.3674	1.515e-27	TRUE
Matched (reciprocal)	HILIC-pos_5049	-0.5489	7.543e-25	HILIC-pos_4856	-0.3271	7.467e-22	TRUE
Matched (reciprocal)	HILIC-pos_5002	0.5489	7.648e-25	HILIC-pos_4804	0.3339	9.247e-23	TRUE
Matched (reciprocal)	HILIC-pos_494	0.5483	8.688e-25	HILIC-pos_264	0.2839	1.243e-16	TRUE
Matched (reciprocal)	HILIC-pos_5012	0.5473	1.101e-24	HILIC-pos_4821	0.3624	8.585e-27	TRUE
Matched (reciprocal)	HILIC-pos_4941	0.5453	1.768e-24	HILIC-pos_4740	0.2746	1.298e-15	TRUE
Matched (reciprocal)	C8-pos_915	0.5426	3.228e-24	C34:1_DAG	0.3089	1.515e-19	TRUE
Matched (reciprocal)	HILIC-pos_5024	0.5418	3.877e-24	HILIC-pos_4798	0.1805	2.014e-07	TRUE
Matched (reciprocal)	HILIC-pos_5021	0.5418	3.937e-24	HILIC-pos_4807	0.3583	3.474e-26	TRUE
Matched (reciprocal)	HILIC-pos_5020	0.5398	6.127e-24	HILIC-pos_4802	0.2939	9.176e-18	TRUE
Matched (reciprocal)	HILIC-pos_5019	0.5398	6.142e-24	HILIC-pos_4801	0.2379	5.47e-12	TRUE
Matched (reciprocal)	HILIC-pos_5013	0.5396	6.524e-24	HILIC-pos_4791	0.03404	0.3309	TRUE
Matched (reciprocal)	HILIC-pos_5008	0.5381	8.992e-24	HILIC-pos_4795	0.1307	0.000178	TRUE
Matched (reciprocal)	HILIC-pos_5009	0.5376	1.006e-23	HILIC-pos_4797	0.2825	1.802e-16	TRUE
Matched (reciprocal)	HILIC-pos_5001	0.5348	1.892e-23	HILIC-pos_4796	0.1475	2.283e-05	TRUE
Matched (reciprocal)	HILIC-pos_495	0.532	3.572e-23	HILIC-pos_265	0.2896	2.895e-17	TRUE
Matched (reciprocal)	HILIC-pos_5028	0.5298	5.719e-23	HILIC-pos_4806	0.3457	2.233e-24	TRUE
Matched (reciprocal)	HILIC-pos_1722	0.5267	1.143e-22	HILIC-pos_2218	0.1937	2.36e-08	TRUE
Matched (reciprocal)	HILIC-pos_511	0.5258	1.388e-22	HILIC-pos_283	0.2476	6.854e-13	TRUE
Matched (reciprocal)	HILIC-pos_3469	0.5243	1.923e-22	HILIC-pos_2729	0.2332	1.459e-11	TRUE
Matched (reciprocal)	HILIC-pos_5022	0.524	2.056e-22	HILIC-pos_4805	0.3205	5.326e-21	TRUE
Matched (reciprocal)	HILIC-pos_443	0.5236	2.244e-22	HILIC-pos_232	0.265	1.294e-14	TRUE
Matched (reciprocal)	HILIC-pos_472	0.523	2.555e-22	HILIC-pos_244	0.1815	1.714e-07	TRUE
Matched (reciprocal)	C8-pos_698	0.5218	3.298e-22	LIPID_3357	0.3717	3.413e-28	TRUE
Matched (reciprocal)	HILIC-pos_2744	0.5205	4.373e-22	HILIC-pos_2181	0.137	8.42e-05	TRUE
Matched (reciprocal)	HILIC-pos_1804	0.5198	5.077e-22	HILIC-pos_5150	-0.0877	0.0121	FALSE
Matched (reciprocal)	HILIC-pos_1335	0.5194	5.426e-22	HILIC-pos_1369	0.2062	2.664e-09	TRUE
Matched (reciprocal)	HILIC-pos_480	0.5183	6.933e-22	HILIC-pos_235	0.274	1.484e-15	TRUE
Matched (reciprocal)	HILIC-pos_3460	0.5179	7.546e-22	HILIC-pos_2724	0.2626	2.293e-14	TRUE
Matched (reciprocal)	HILIC-pos_1681	0.5175	8.134e-22	HILIC-pos_2141	0.171	8.641e-07	TRUE
Matched (reciprocal)	HILIC-pos_3466	0.5169	9.331e-22	HILIC-pos_2742	-0.1897	4.576e-08	FALSE
Matched (reciprocal)	C8-pos_1215	0.5164	1.027e-21	LIPID_4947	-0.07815	0.02541	FALSE
Matched (reciprocal)	HILIC-pos_1714	0.5151	1.341e-21	HILIC-pos_2219	0.2418	2.409e-12	TRUE
Matched (reciprocal)	HILIC-pos_481	0.5136	1.836e-21	HILIC-pos_238	0.1812	1.809e-07	TRUE
Matched (reciprocal)	C8-pos_1460	-0.5133	1.963e-21	LIPID_5280	-0.2563	9.86e-14	TRUE
Matched (reciprocal)	HILIC-pos_508	0.5131	2.064e-21	HILIC-pos_229	0.1769	3.53e-07	TRUE
Matched (reciprocal)	HILIC-pos_4617	-0.5112	3.058e-21	HILIC-pos_4382	-0.201	6.625e-09	TRUE
Matched (reciprocal)	HILIC-pos_527	0.5102	3.731e-21	HILIC-pos_284	0.234	1.219e-11	TRUE
Matched (reciprocal)	HILIC-pos_513	0.5096	4.266e-21	HILIC-pos_287	0.2716	2.65e-15	TRUE
Matched (reciprocal)	HILIC-pos_477	0.5095	4.355e-21	HILIC-pos_228	0.2079	1.953e-09	TRUE
Matched (reciprocal)	C8-pos_1352	0.5091	4.736e-21	LIPID_5111	0.3018	1.099e-18	TRUE
Matched (reciprocal)	C8-pos_1591	-0.5089	4.877e-21	LIPID_5426	-0.2239	9.314e-11	TRUE
Matched (reciprocal)	C8-pos_1534	0.5084	5.466e-21	LIPID_5246	0.2767	7.652e-16	TRUE
Matched (reciprocal)	HILIC-pos_3380	0.5077	6.257e-21	HILIC-pos_1356	0.2195	2.213e-10	TRUE
Matched (reciprocal)	C8-pos_1017	0.5067	7.716e-21	C36:1_DAG	0.2963	4.899e-18	TRUE
Matched (reciprocal)	C8-pos_1307	0.506	8.906e-21	LIPID_5035	0.1164	0.0008497	TRUE
Matched (reciprocal)	C8-pos_1354	0.5059	9.12e-21	LIPID_5115	0.1119	0.00135	TRUE
Matched (reciprocal)	C8-pos_322	0.5051	1.073e-20	LIPID_2282	0.2753	1.083e-15	TRUE
Matched (reciprocal)	C8-pos_1256	0.5033	1.542e-20	C50:4_TAG	0.2216	1.466e-10	TRUE
Matched (reciprocal)	C8-pos_1427	0.503	1.636e-20	LIPID_5157	0.2395	3.922e-12	TRUE
Matched (reciprocal)	HILIC-pos_1721	0.5022	1.894e-20	HILIC-pos_1812	0.2118	9.523e-10	TRUE
Matched (reciprocal)	C8-pos_1625	0.5014	2.219e-20	LIPID_5301	0.3171	1.456e-20	TRUE
Matched (reciprocal)	C8-pos_1279	0.4995	3.253e-20	LIPID_5045	0.2565	9.333e-14	TRUE
Matched (reciprocal)	HILIC-pos_5029	0.499	3.638e-20	HILIC-pos_1182	0.01872	0.5929	TRUE
Matched (reciprocal)	HILIC-pos_558	0.495	7.966e-20	HILIC-pos_319	0.1863	7.986e-08	TRUE
Matched (reciprocal)	C8-pos_1610	-0.4949	8.123e-20	LIPID_4330	-0.09675	0.005618	TRUE
Matched (reciprocal)	HILIC-pos_5083	-0.4938	1.013e-19	HILIC-pos_4961	-0.3449	2.934e-24	TRUE
Matched (reciprocal)	C8-pos_1315	0.4931	1.156e-19	LIPID_5079	0.1778	3.065e-07	TRUE
Matched (reciprocal)	C8-pos_1628	0.4919	1.449e-19	LIPID_5308	0.3033	7.297e-19	TRUE
Matched (reciprocal)	C8-pos_1697	0.4906	1.866e-19	LIPID_5438	0.3515	3.352e-25	TRUE
Matched (reciprocal)	HILIC-pos_5071	-0.4893	2.414e-19	HILIC-pos_4870	-0.2625	2.316e-14	TRUE
Matched (reciprocal)	C8-pos_1480	0.4891	2.51e-19	C50:2_TAG	0.3617	1.083e-26	TRUE
Matched (reciprocal)	HILIC-pos_488	0.4881	3.061e-19	HILIC-pos_268	0.2288	3.582e-11	TRUE
Matched (reciprocal)	C8-pos_686	0.4878	3.223e-19	C36:4_DAG	0.1026	0.003297	TRUE
Matched (reciprocal)	HILIC-pos_5177	-0.4876	3.365e-19	HILIC-pos_4958	-0.3522	2.692e-25	TRUE
Matched (reciprocal)	C32:0_DAG	0.4868	3.88e-19	LIPID_3515	0.3302	2.942e-22	TRUE
Matched (reciprocal)	HILIC-pos_483	0.4862	4.325e-19	HILIC-pos_246	0.1493	1.801e-05	TRUE
Matched (reciprocal)	C8-pos_1704	0.4857	4.813e-19	C52:1_TAG	0.3372	3.338e-23	TRUE
Matched (reciprocal)	HILIC-pos_497	0.4851	5.398e-19	HILIC-pos_251	0.1681	1.329e-06	TRUE
Matched (reciprocal)	C8-pos_1039	0.4848	5.695e-19	LIPID_4127	0.3319	1.751e-22	TRUE
Matched (reciprocal)	C8-pos_1509	0.4842	6.385e-19	LIPID_5207	0.332	1.68e-22	TRUE
Matched (reciprocal)	HILIC-pos_5210	-0.4826	8.622e-19	HILIC-pos_4975	-0.2298	2.916e-11	TRUE
Matched (reciprocal)	HILIC-pos_4838	0.4816	1.049e-18	HILIC-pos_4590	0.001769	0.9597	TRUE
Matched (reciprocal)	C8-pos_957	0.4806	1.25e-18	LIPID_3627	0.1874	6.646e-08	TRUE
Matched (reciprocal)	C8-pos_953	0.4803	1.335e-18	C36:2_DAG	0.2174	3.318e-10	TRUE
Matched (reciprocal)	HILIC-pos_1720	0.4789	1.725e-18	HILIC-pos_1816	0.1833	1.288e-07	TRUE
Matched (reciprocal)	C8-pos_1260	0.4788	1.752e-18	LIPID_5010	0.1351	0.0001059	TRUE
Matched (reciprocal)	C8-pos_1481	0.4788	1.753e-18	LIPID_5183	0.05189	0.1381	TRUE
Matched (reciprocal)	C8-pos_1505	0.4779	2.093e-18	LIPID_5221	0.06041	0.0842	TRUE
Matched (reciprocal)	C8-pos_1629	0.4772	2.375e-18	LIPID_5112	-0.2707	3.316e-15	FALSE
Matched (reciprocal)	C8-pos_1578	0.477	2.462e-18	LIPID_5283	0.3431	5.179e-24	TRUE
Matched (reciprocal)	C8-pos_1213	0.4763	2.807e-18	LIPID_4881	-0.04927	0.1592	FALSE
Matched (reciprocal)	C8-pos_1188	0.4762	2.818e-18	LIPID_4905	0.07723	0.02719	TRUE
Matched (reciprocal)	HILIC-pos_454	0.4762	2.84e-18	HILIC-pos_196	0.1125	0.001269	TRUE
Matched (reciprocal)	HILIC-pos_479	0.4757	3.09e-18	HILIC-pos_263	0.1052	0.002598	TRUE
Matched (reciprocal)	C8-pos_1357	0.4754	3.276e-18	LIPID_5123	0.1477	2.21e-05	TRUE
Matched (reciprocal)	C8-pos_1616	0.4751	3.499e-18	LIPID_5310	0.2171	3.536e-10	TRUE
Matched (reciprocal)	HILIC-pos_490	0.4745	3.89e-18	HILIC-pos_205	0.2295	3.097e-11	TRUE
Matched (reciprocal)	HILIC-pos_912	0.4741	4.194e-18	HILIC-pos_718	0.1527	1.153e-05	TRUE
Matched (reciprocal)	C8-pos_1675	0.4739	4.358e-18	LIPID_5058	0.2475	6.935e-13	TRUE
Matched (reciprocal)	HILIC-pos_478	0.4738	4.439e-18	HILIC-pos_230	0.1974	1.252e-08	TRUE
Matched (reciprocal)	C8-pos_1574	0.4722	5.932e-18	LIPID_5269	0.1246	0.0003553	TRUE
Matched (reciprocal)	HILIC-pos_5270	0.4715	6.699e-18	HILIC-pos_2020	0.04411	0.2076	TRUE
Matched (reciprocal)	HILIC-pos_458	0.47	8.729e-18	HILIC-pos_194	0.2139	6.365e-10	TRUE
Matched (reciprocal)	HILIC-pos_4913	0.4696	9.456e-18	HILIC-pos_4699	0.138	7.497e-05	TRUE
Matched (reciprocal)	HILIC-pos_485	0.4696	9.465e-18	HILIC-pos_213	0.1528	1.141e-05	TRUE
Matched (reciprocal)	HILIC-pos_514	0.4691	1.03e-17	HILIC-pos_285	0.1963	1.512e-08	TRUE
Matched (reciprocal)	C8-pos_1677	0.4688	1.093e-17	LIPID_5365	0.2135	6.887e-10	TRUE
Matched (reciprocal)	C8-pos_1507	0.4683	1.206e-17	LIPID_5154	0.009686	0.7821	TRUE
Matched (reciprocal)	C8-pos_1254	0.4677	1.323e-17	LIPID_5015	0.04993	0.1536	TRUE
Matched (reciprocal)	C8-pos_1383	0.4672	1.451e-17	LIPID_5132	0.2882	4.182e-17	TRUE
Matched (reciprocal)	C8-pos_1365	0.4659	1.848e-17	C54:6_TAG	-0.07993	0.02225	FALSE
Matched (reciprocal)	HILIC-pos_4811	0.4658	1.878e-17	HILIC-pos_4585	0.2762	8.641e-16	TRUE
Matched (reciprocal)	HILIC-pos_476	0.4656	1.923e-17	HILIC-pos_226	0.1478	2.194e-05	TRUE
Matched (reciprocal)	C8-pos_1708	0.4655	1.968e-17	LIPID_1117	0.106	0.002404	TRUE
Matched (reciprocal)	HILIC-pos_4996	0.4651	2.133e-17	HILIC-pos_4782	-0.162	3.189e-06	FALSE
Matched (reciprocal)	C8-pos_842	0.4643	2.44e-17	C36:3_DAG	0.1432	3.93e-05	TRUE
Matched (reciprocal)	HILIC-pos_5084	-0.4638	2.688e-17	HILIC-pos_514	-0.0006976	0.9841	TRUE
Matched (reciprocal)	C8-pos_1734	0.4626	3.323e-17	LIPID_5433	0.2924	1.361e-17	TRUE
Matched (reciprocal)	HILIC-pos_2436	0.462	3.642e-17	HILIC-pos_1940	0.06268	0.07319	TRUE
Matched (reciprocal)	C8-pos_1642	0.462	3.67e-17	LIPID_5343	0.3116	7.15e-20	TRUE
Matched (reciprocal)	HILIC-pos_5196	-0.4608	4.51e-17	HILIC-pos_4935	-0.2966	4.457e-18	TRUE
Matched (reciprocal)	C8-pos_1478	0.4597	5.44e-17	LIPID_5196	0.3032	7.369e-19	TRUE
Matched (reciprocal)	HILIC-pos_5042	-0.4588	6.363e-17	HILIC-pos_4860	-0.3421	7.061e-24	TRUE
Matched (reciprocal)	HILIC-pos_2385	0.4571	8.615e-17	HILIC-pos_1787	0.2056	2.961e-09	TRUE
Matched (reciprocal)	C8-pos_1437	0.4569	8.868e-17	LIPID_5167	0.01803	0.6067	TRUE
Matched (reciprocal)	HILIC-pos_5204	-0.4561	1.022e-16	HILIC-pos_4980	-0.3731	2.013e-28	TRUE
Matched (reciprocal)	HILIC-pos_910	0.4557	1.103e-16	HILIC-pos_678	0.1696	1.062e-06	TRUE
Matched (reciprocal)	C8-pos_1475	0.4556	1.127e-16	LIPID_5191	0.3166	1.686e-20	TRUE
Matched (reciprocal)	C8-pos_829	0.4546	1.319e-16	LIPID_3462	0.009543	0.7852	TRUE
Matched (reciprocal)	HILIC-pos_551	0.454	1.478e-16	HILIC-pos_327	0.1666	1.66e-06	TRUE
Matched (reciprocal)	HILIC-pos_505	0.4535	1.597e-16	HILIC-pos_280	0.2773	6.571e-16	TRUE
Matched (reciprocal)	HILIC-pos_544	0.4522	1.996e-16	HILIC-pos_315	0.1518	1.305e-05	TRUE
Matched (reciprocal)	HILIC-pos_4821	0.452	2.075e-16	HILIC-pos_4591	0.193	2.66e-08	TRUE
Matched (reciprocal)	C8-pos_1218	0.4511	2.423e-16	LIPID_4948	0.2197	2.128e-10	TRUE
Matched (reciprocal)	C8-pos_1346	0.45	2.882e-16	LIPID_5104	0.1663	1.738e-06	TRUE
Matched (reciprocal)	C8-pos_986	0.4485	3.745e-16	LIPID_3884	0.2907	2.16e-17	TRUE
Matched (reciprocal)	C8-pos_1727	0.4473	4.598e-16	C54:2_TAG	0.2572	8.051e-14	TRUE
Matched (reciprocal)	C8-pos_1701	0.4466	5.128e-16	LIPID_5344	0.2988	2.448e-18	TRUE
Matched (reciprocal)	C8-pos_1166	0.445	6.748e-16	C50:6_TAG	0.1682	1.31e-06	TRUE
Matched (reciprocal)	C8-pos_1729	0.4442	7.677e-16	LIPID_5456	0.2475	6.961e-13	TRUE
Matched (reciprocal)	C8-pos_844	0.4439	8.094e-16	LIPID_673	0.07733	0.02699	TRUE
Matched (reciprocal)	HILIC-pos_4596	-0.4431	9.188e-16	HILIC-pos_4347	-0.2285	3.777e-11	TRUE
Matched (reciprocal)	C8-pos_1743	0.4429	9.543e-16	LIPID_4743	0.1378	7.683e-05	TRUE
Matched (reciprocal)	C8-pos_1041	-0.4429	9.573e-16	LIPID_3941	-0.2362	7.752e-12	TRUE
Matched (reciprocal)	C8-pos_1440	-0.4424	1.034e-15	LIPID_5243	-0.3235	2.219e-21	TRUE
Matched (reciprocal)	C8-pos_880	-0.4423	1.046e-15	LIPID_5467	-0.08639	0.01344	TRUE
Matched (reciprocal)	C8-pos_247	-0.4414	1.216e-15	C18:1_LPC	-0.3543	1.354e-25	TRUE
Matched (reciprocal)	HILIC-pos_2294	0.4399	1.564e-15	HILIC-pos_2260	0.2111	1.078e-09	TRUE
Matched (reciprocal)	HILIC-pos_4989	0.4393	1.727e-15	HILIC-pos_4001	0.008265	0.8134	TRUE
Matched (reciprocal)	HILIC-pos_5213	-0.4368	2.574e-15	HILIC-pos_4984	-0.3822	7.627e-30	TRUE
Matched (reciprocal)	HILIC-pos_319	-0.4338	4.162e-15	HILIC-pos_120	-0.197	1.345e-08	TRUE
Matched (reciprocal)	HILIC-pos_5267	-0.4332	4.59e-15	HILIC-pos_4983	-0.2928	1.234e-17	TRUE
Matched (reciprocal)	HILIC-pos_523	0.4323	5.288e-15	HILIC-pos_298	0.1927	2.779e-08	TRUE
Matched (reciprocal)	C8-pos_1085	0.431	6.512e-15	LIPID_4448	0.2985	2.697e-18	TRUE
Matched (reciprocal)	C8-pos_1775	0.4295	8.332e-15	LIPID_5570	0.2732	1.823e-15	TRUE
Matched (reciprocal)	C8-pos_1042	-0.4288	9.247e-15	LIPID_4530	-0.1387	6.888e-05	TRUE
Matched (reciprocal)	HILIC-pos_491	0.4288	9.35e-15	HILIC-pos_151	0.1814	1.765e-07	TRUE
Matched (reciprocal)	HILIC-pos_5063	-0.4281	1.041e-14	HILIC-pos_4869	-0.2143	5.96e-10	TRUE
Matched (reciprocal)	C8-pos_246	-0.4269	1.25e-14	LIPID_1380	-0.2785	4.927e-16	TRUE
Matched (reciprocal)	C8-pos_1182	0.4267	1.3e-14	LIPID_4806	0.2788	4.584e-16	TRUE
Matched (reciprocal)	HILIC-pos_1300	0.4248	1.748e-14	HILIC-pos_1416	0.009571	0.7846	TRUE
Matched (reciprocal)	HILIC-pos_1158	0.4243	1.865e-14	HILIC-pos_974	0.1904	4.066e-08	TRUE
Matched (reciprocal)	C8-pos_1298	0.4242	1.901e-14	LIPID_5005	-0.1823	1.528e-07	FALSE
Matched (reciprocal)	C8-pos_1741	0.4232	2.215e-14	LIPID_5483	0.2608	3.458e-14	TRUE
Matched (reciprocal)	C8-pos_776	0.4228	2.359e-14	LIPID_3203	-0.1701	9.977e-07	FALSE
Matched (reciprocal)	C8-pos_1497	0.4223	2.573e-14	LIPID_5230	0.2888	3.54e-17	TRUE
Matched (reciprocal)	C8-pos_1251	0.4223	2.573e-14	LIPID_5021	0.257	8.275e-14	TRUE
Matched (reciprocal)	C8-pos_215	-0.4221	2.636e-14	C20:5_LPC	-0.3768	5.419e-29	TRUE
Matched (reciprocal)	HILIC-pos_5026	0.4207	3.256e-14	HILIC-pos_2735	-0.00919	0.793	FALSE
Matched (reciprocal)	HILIC-pos_5095	-0.4201	3.591e-14	HILIC-pos_4889	-0.3088	1.554e-19	TRUE
Matched (reciprocal)	HILIC-pos_1145	0.4182	4.82e-14	HILIC-pos_979	0.1965	1.457e-08	TRUE
Matched (reciprocal)	C8-pos_828	0.4179	5.048e-14	C38:3_PC	0.3211	4.492e-21	TRUE
Matched (reciprocal)	HILIC-pos_5076	-0.4177	5.186e-14	HILIC-pos_4963	-0.3577	4.284e-26	TRUE
Matched (reciprocal)	C8-pos_1773	0.4177	5.223e-14	C54:1_TAG	0.2714	2.8e-15	TRUE
Matched (reciprocal)	C8-pos_1191	0.4175	5.358e-14	C56:10_TAG	0.06145	0.07902	TRUE
Matched (reciprocal)	HILIC-pos_1978	-0.4171	5.677e-14	HILIC-pos_1014	-0.004163	0.9054	TRUE
Matched (reciprocal)	HILIC-pos_4858	0.4155	7.203e-14	HILIC-pos_4634	0.1438	3.674e-05	TRUE
Matched (reciprocal)	C5_carnitine	0.4151	7.66e-14	2-methylbutyroylcarnitine	0.277	7.111e-16	TRUE
Matched (reciprocal)	C8-pos_1548	0.4148	8.023e-14	LIPID_5233	0.08256	0.01819	TRUE
Matched (reciprocal)	C8-pos_1248	0.4139	9.206e-14	LIPID_4985	-0.03599	0.3039	FALSE
Matched (reciprocal)	C8-pos_1163	0.4131	1.042e-13	C54:9_TAG	0.06325	0.07061	TRUE
Matched (reciprocal)	C8-pos_1682	0.4118	1.263e-13	C50:0_TAG	0.329	4.267e-22	TRUE
Matched (reciprocal)	HILIC-pos_548	0.4113	1.35e-13	HILIC-pos_305	0.1564	7.014e-06	TRUE
Matched (reciprocal)	C34:1_PC_plasmalogen-A	-0.4106	1.504e-13	LIPID_3535	-0.1455	2.964e-05	TRUE
Matched (reciprocal)	HILIC-pos_4860	0.4077	2.328e-13	HILIC-pos_4619	0.1002	0.004137	TRUE
Matched (reciprocal)	HILIC-pos_4950	-0.4073	2.461e-13	HILIC-pos_1163	0.01205	0.7308	FALSE
Matched (reciprocal)	HILIC-pos_4226	0.4054	3.259e-13	HILIC-pos_3772	0.1054	0.002554	TRUE
Matched (reciprocal)	C8-pos_841	0.4051	3.376e-13	LIPID_5232	0.1702	9.758e-07	TRUE
Matched (reciprocal)	C8-pos_209	-0.4037	4.121e-13	LIPID_1147	-0.2461	9.545e-13	TRUE
Matched (reciprocal)	C8-pos_1755	0.4029	4.641e-13	LIPID_5504	0.2167	3.748e-10	TRUE
Matched (reciprocal)	HILIC-pos_4517	-0.402	5.335e-13	HILIC-pos_4260	-0.1075	0.002077	TRUE
Matched (reciprocal)	C8-pos_1650	0.4019	5.423e-13	LIPID_5321	0.1916	3.338e-08	TRUE
Matched (reciprocal)	C8-pos_1572	0.4015	5.678e-13	LIPID_5287	0.349	7.579e-25	TRUE
Matched (reciprocal)	C8-pos_1333	0.4003	6.8e-13	LIPID_5121	0.2817	2.179e-16	TRUE
Matched (reciprocal)	HILIC-pos_401	0.3998	7.273e-13	HILIC-pos_165	0.2733	1.78e-15	TRUE
Matched (reciprocal)	C8-pos_1142	0.3984	8.877e-13	LIPID_4710	0.1105	0.001556	TRUE
Matched (reciprocal)	HILIC-pos_5077	-0.3982	9.19e-13	HILIC-pos_4885	-0.3407	1.115e-23	TRUE
Matched (reciprocal)	HILIC-pos_5126	-0.3972	1.049e-12	HILIC-pos_4929	-0.3101	1.069e-19	TRUE
Matched (reciprocal)	C8-pos_1133	0.3966	1.147e-12	LIPID_4602	0.1535	1.029e-05	TRUE
Matched (reciprocal)	HILIC-pos_4782	0.3951	1.411e-12	HILIC-pos_4534	0.3086	1.641e-19	TRUE
Matched (reciprocal)	C8-pos_1764	0.3949	1.466e-12	C52:0_TAG	0.2442	1.422e-12	TRUE
Matched (reciprocal)	HILIC-pos_4269	-0.3945	1.54e-12	HILIC-pos_3522	-0.05216	0.1361	TRUE
Matched (reciprocal)	HILIC-pos_3694	0.3944	1.557e-12	HILIC-pos_3515	0.1435	3.808e-05	TRUE
Matched (reciprocal)	C8-pos_1167	0.3943	1.585e-12	C48:4_TAG	0.1684	1.276e-06	TRUE
Matched (reciprocal)	HILIC-pos_4781	0.3934	1.799e-12	tyrosine	0.3374	3.108e-23	TRUE
Matched (reciprocal)	C8-pos_1228	0.3922	2.133e-12	LIPID_4973	0.1894	4.824e-08	TRUE
Matched (reciprocal)	HILIC-pos_4779	0.3909	2.552e-12	HILIC-pos_4533	0.3155	2.29e-20	TRUE
Matched (reciprocal)	HILIC-pos_5003	-0.3885	3.542e-12	HILIC-pos_4839	-0.3428	5.619e-24	TRUE
Matched (reciprocal)	C8-pos_1140	0.3884	3.631e-12	C48:5_TAG	0.1743	5.289e-07	TRUE
Matched (reciprocal)	C8-pos_1620	0.3879	3.892e-12	LIPID_5311	0.2224	1.256e-10	TRUE
Matched (reciprocal)	HILIC-pos_4770	0.3853	5.525e-12	HILIC-pos_4526	0.2913	1.82e-17	TRUE
Matched (reciprocal)	C8-pos_1374	0.3844	6.279e-12	LIPID_5140	0.235	1.002e-11	TRUE
Matched (reciprocal)	HILIC-pos_4986	-0.3843	6.307e-12	HILIC-pos_991	0.01166	0.7391	FALSE
Matched (reciprocal)	C8-pos_1358	0.3839	6.674e-12	LIPID_5093	0.001036	0.9764	TRUE
Matched (reciprocal)	C8-pos_1168	0.3837	6.866e-12	LIPID_4805	0.1405	5.545e-05	TRUE
Matched (reciprocal)	HILIC-pos_463	0.3834	7.157e-12	HILIC-pos_3603	0.1733	6.156e-07	TRUE
Matched (reciprocal)	C8-pos_1700	0.3809	1.002e-11	LIPID_5393	0.1403	5.663e-05	TRUE
Matched (reciprocal)	HILIC-pos_460	0.3806	1.045e-11	HILIC-pos_231	0.003933	0.9106	TRUE
Matched (reciprocal)	C8-pos_1799	0.3804	1.073e-11	LIPID_5653	0.2369	6.714e-12	TRUE
Matched (reciprocal)	C8-pos_1230	0.3791	1.284e-11	C58:11_TAG	0.08064	0.02108	TRUE
Matched (reciprocal)	HILIC-pos_5745	0.3782	1.432e-11	NMMA	0.1371	8.373e-05	TRUE
Matched (reciprocal)	HILIC-pos_2179	0.3763	1.86e-11	HILIC-pos_977	-0.05792	0.09782	FALSE
Matched (reciprocal)	HILIC-pos_4666	-0.3749	2.237e-11	HILIC-pos_4440	-0.04205	0.2297	TRUE
Matched (reciprocal)	C8-pos_1411	0.3739	2.54e-11	LIPID_5174	0.2381	5.297e-12	TRUE
Matched (reciprocal)	C8-pos_1785	0.3723	3.148e-11	LIPID_5621	0.206	2.722e-09	TRUE
Matched (reciprocal)	C8-pos_1294	0.3712	3.638e-11	LIPID_5057	-0.1758	4.196e-07	FALSE
Matched (reciprocal)	C8-pos_1183	0.371	3.735e-11	LIPID_4894	0.241	2.822e-12	TRUE
Matched (reciprocal)	C8-pos_475	0.3705	3.941e-11	LIPID_2908	0.1077	0.002048	TRUE
Matched (reciprocal)	C8-pos_767	0.3692	4.669e-11	LIPID_3455	0.01699	0.6275	TRUE
Matched (reciprocal)	HILIC-pos_3447	0.3691	4.759e-11	HILIC-pos_2995	0.2259	6.382e-11	TRUE
Matched (reciprocal)	C8-pos_1305	0.3688	4.913e-11	LIPID_5085	0.1919	3.166e-08	TRUE
Matched (reciprocal)	HILIC-pos_1699	0.3687	5.003e-11	HILIC-pos_1782	0.009596	0.7841	TRUE
Matched (reciprocal)	HILIC-pos_1096	0.3683	5.267e-11	HILIC-pos_955	0.2095	1.46e-09	TRUE
Matched (reciprocal)	HILIC-pos_461	-0.368	5.439e-11	HILIC-pos_182	-0.1399	5.935e-05	TRUE
Matched (reciprocal)	C8-pos_1147	0.3678	5.578e-11	C46:3_TAG	0.2385	4.823e-12	TRUE
Matched (reciprocal)	C8-pos_1783	0.3675	5.852e-11	C56:2_TAG	0.2242	8.791e-11	TRUE
Matched (reciprocal)	C8-pos_1067	-0.367	6.236e-11	LIPID_4444	-0.08922	0.01068	TRUE
Matched (reciprocal)	HILIC-pos_5318	-0.3668	6.409e-11	HILIC-pos_5085	-0.1046	0.002729	TRUE
Matched (reciprocal)	HILIC-pos_5039	-0.3659	7.178e-11	HILIC-pos_4843	-0.1738	5.704e-07	TRUE
Matched (reciprocal)	HILIC-pos_4820	0.3653	7.694e-11	HILIC-pos_4586	-0.006589	0.8508	FALSE
Matched (reciprocal)	C8-pos_1627	0.3653	7.695e-11	LIPID_4788	0.0887	0.01115	TRUE
Matched (reciprocal)	HILIC-pos_4783	0.3629	1.05e-10	HILIC-pos_4535	0.3093	1.348e-19	TRUE
Matched (reciprocal)	HILIC-pos_5370	-0.3619	1.183e-10	HILIC-pos_5127	-0.221	1.649e-10	TRUE
Matched (reciprocal)	C8-pos_1247	0.3613	1.288e-10	LIPID_5016	0.2451	1.182e-12	TRUE
Matched (reciprocal)	C8-pos_1268	0.3608	1.365e-10	LIPID_5023	0.1233	0.0004068	TRUE
Matched (reciprocal)	HILIC-pos_1854	0.3599	1.53e-10	HILIC-pos_2178	0.1311	0.0001708	TRUE
Matched (reciprocal)	C8-pos_1366	0.3598	1.551e-10	LIPID_5084	-0.2594	4.838e-14	FALSE
Matched (reciprocal)	HILIC-pos_4840	0.3597	1.567e-10	HILIC-pos_4601	0.05419	0.1215	TRUE
Matched (reciprocal)	HILIC-pos_5032	-0.3597	1.57e-10	HILIC-pos_452	0.01952	0.5772	FALSE
Matched (reciprocal)	HILIC-pos_5623	0.3591	1.686e-10	HILIC-pos_1168	-0.04437	0.2049	FALSE
Matched (reciprocal)	HILIC-pos_5059	-0.3589	1.721e-10	HILIC-pos_1028	-0.01002	0.7748	TRUE
Matched (reciprocal)	HILIC-pos_4866	0.3585	1.822e-10	HILIC-pos_4636	0.1038	0.002955	TRUE
Matched (reciprocal)	C8-pos_1720	0.3579	1.965e-10	LIPID_5460	0.2565	9.355e-14	TRUE
Matched (reciprocal)	C8-pos_1119	0.3553	2.701e-10	C46:4_TAG	0.2207	1.765e-10	TRUE
Matched (reciprocal)	HILIC-pos_5070	-0.3551	2.757e-10	HILIC-pos_4883	-0.2148	5.454e-10	TRUE
Matched (reciprocal)	C8-pos_1302	0.3545	3.001e-10	LIPID_5152	-0.07492	0.03215	FALSE
Matched (reciprocal)	HILIC-pos_502	0.3542	3.086e-10	HILIC-pos_278	0.05043	0.1496	TRUE
Matched (reciprocal)	HILIC-pos_2196	-0.3521	3.982e-10	HILIC-pos_812	0.04713	0.1781	FALSE
Matched (reciprocal)	HILIC-pos_1149	0.3521	4.02e-10	HILIC-pos_947	0.1154	0.0009437	TRUE
Matched (reciprocal)	HILIC-pos_1018	0.3518	4.159e-10	HILIC-pos_806	-0.02819	0.4208	FALSE
Matched (reciprocal)	C8-pos_1766	0.3516	4.262e-10	LIPID_5556	0.2494	4.584e-13	TRUE
Matched (reciprocal)	HILIC-pos_4227	0.3515	4.279e-10	HILIC-pos_3802	0.03019	0.3886	TRUE
Matched (reciprocal)	C8-pos_1636	0.3499	5.192e-10	LIPID_5309	0.06209	0.07591	TRUE
Matched (reciprocal)	C40:6_PE	0.3498	5.26e-10	LIPID_3353	0.2813	2.398e-16	TRUE
Matched (reciprocal)	HILIC-pos_5038	0.3493	5.618e-10	HILIC-pos_4846	-0.008807	0.8014	FALSE
Matched (reciprocal)	C8-pos_1196	0.3492	5.659e-10	LIPID_4888	0.07098	0.04239	TRUE
Matched (reciprocal)	HILIC-pos_5502	0.3477	6.783e-10	HILIC-pos_5135	0.08974	0.01024	TRUE
Matched (reciprocal)	HILIC-pos_1118	0.3464	7.905e-10	HILIC-pos_911	0.07484	0.03233	TRUE
Matched (reciprocal)	HILIC-pos_1161	0.3459	8.392e-10	HILIC-pos_980	0.1181	0.0007151	TRUE
Matched (reciprocal)	HILIC-pos_4081	-0.3449	9.445e-10	HILIC-pos_3521	-0.1404	5.587e-05	TRUE
Matched (reciprocal)	C8-pos_610	0.3449	9.48e-10	C18:0_SM	0.1291	0.0002143	TRUE
Matched (reciprocal)	C8-pos_771	0.3442	1.028e-09	LIPID_3467	0.0892	0.0107	TRUE
Matched (reciprocal)	HILIC-pos_1097	0.344	1.053e-09	HILIC-pos_886	0.07589	0.02997	TRUE
Matched (reciprocal)	HILIC-pos_1285	0.3433	1.155e-09	HILIC-pos_1244	0.08284	0.01781	TRUE
Matched (reciprocal)	C8-pos_1641	0.3429	1.202e-09	C56:5_TAG	0.05999	0.08642	TRUE
Matched (reciprocal)	C8-pos_355	0.3427	1.239e-09	LIPID_2463	0.02324	0.5068	TRUE
Matched (reciprocal)	HILIC-pos_1115	0.3406	1.573e-09	HILIC-pos_919	0.0676	0.05326	TRUE
Matched (reciprocal)	C8-pos_534	0.3401	1.679e-09	LIPID_3214	-0.02663	0.4469	FALSE
Matched (reciprocal)	HILIC-pos_1054	0.3399	1.709e-09	HILIC-pos_846	0.02012	0.5655	TRUE
Matched (reciprocal)	HILIC-pos_459	0.3398	1.738e-09	HILIC-pos_211	0.04746	0.1751	TRUE
Matched (reciprocal)	HILIC-pos_441	0.3394	1.806e-09	HILIC-pos_248	0.3008	1.428e-18	TRUE
Matched (reciprocal)	HILIC-pos_1175	0.3393	1.831e-09	HILIC-pos_51	-0.01274	0.7159	FALSE
Matched (reciprocal)	C8-pos_647	-0.3392	1.845e-09	LIPID_3244	-0.1883	5.791e-08	TRUE
Matched (reciprocal)	HILIC-pos_5468	-0.3387	1.976e-09	asparagine	-0.23	2.79e-11	TRUE
Matched (reciprocal)	C8-pos_1205	0.3372	2.352e-09	LIPID_4929	0.2305	2.493e-11	TRUE
Matched (reciprocal)	C8-pos_1223	0.3371	2.368e-09	LIPID_4993	0.2586	5.818e-14	TRUE
Matched (reciprocal)	HILIC-pos_1723	0.3369	2.435e-09	HILIC-pos_5425	-0.1092	0.001756	FALSE
Matched (reciprocal)	HILIC-pos_4565	-0.3368	2.443e-09	HILIC-pos_4323	-0.1559	7.449e-06	TRUE
Matched (reciprocal)	C8-pos_354	0.3364	2.559e-09	C16:1_SM	0.2166	3.868e-10	TRUE
Matched (reciprocal)	HILIC-pos_3047	0.3355	2.838e-09	HILIC-pos_2369	-0.01986	0.5705	FALSE
Matched (reciprocal)	C8-pos_1452	0.3353	2.918e-09	LIPID_5202	0.2788	4.508e-16	TRUE
Matched (reciprocal)	HILIC-pos_4066	0.3321	4.213e-09	HILIC-pos_3495	0.2599	4.263e-14	TRUE
Matched (reciprocal)	HILIC-pos_5446	-0.3319	4.297e-09	HILIC-pos_3229	0.04417	0.207	FALSE
Matched (reciprocal)	HILIC-pos_5223	-0.331	4.735e-09	HILIC-pos_4999	-0.2751	1.144e-15	TRUE
Matched (reciprocal)	HILIC-pos_5636	-0.3305	5.021e-09	HILIC-pos_5421	-0.1194	0.0006186	TRUE
Matched (reciprocal)	C8-pos_1592	0.3302	5.224e-09	LIPID_5322	0.3068	2.744e-19	TRUE
Matched (reciprocal)	HILIC-pos_4806	0.3301	5.273e-09	HILIC-pos_4569	0.03558	0.3094	TRUE
Matched (reciprocal)	HILIC-pos_4415	-0.3287	6.125e-09	HILIC-pos_4119	-0.1943	2.102e-08	TRUE
Matched (reciprocal)	C8-pos_1500	0.3275	7.031e-09	LIPID_5231	0.2568	8.729e-14	TRUE
Matched (reciprocal)	C8-pos_1048	0.3265	7.884e-09	LIPID_4152	0.03591	0.3049	TRUE
Matched (reciprocal)	HILIC-pos_5497	0.3253	8.936e-09	HILIC-pos_5143	0.04372	0.2116	TRUE
Matched (reciprocal)	HILIC-pos_5519	0.3247	9.582e-09	choline	0.06457	0.06491	TRUE
Matched (reciprocal)	HILIC-pos_5498	0.3239	1.045e-08	HILIC-pos_5140	0.05765	0.09943	TRUE
Matched (reciprocal)	HILIC-pos_4116	0.3237	1.075e-08	HILIC-pos_3572	0.2135	6.848e-10	TRUE
Matched (reciprocal)	C8-pos_1815	0.3236	1.085e-08	LIPID_5723	0.2261	6.07e-11	TRUE
Matched (reciprocal)	C8-pos_1335	0.3235	1.096e-08	LIPID_5116	0.2418	2.403e-12	TRUE
Matched (reciprocal)	HILIC-pos_2340	-0.3231	1.141e-08	HILIC-pos_1542	-0.09309	0.007716	TRUE
Matched (reciprocal)	C8-pos_1299	0.3223	1.251e-08	LIPID_5096	0.2611	3.228e-14	TRUE
Matched (reciprocal)	HILIC-pos_4948	0.3223	1.253e-08	HILIC-pos_4730	0.09715	0.00542	TRUE
Matched (reciprocal)	C8-pos_1323	0.3219	1.31e-08	LIPID_5087	-0.1369	8.549e-05	FALSE
Matched (reciprocal)	HILIC-pos_415	-0.3216	1.352e-08	HILIC-pos_4794	-0.1986	1.019e-08	TRUE
Matched (reciprocal)	HILIC-pos_4637	0.3212	1.4e-08	HILIC-pos_4405	0.1066	0.002273	TRUE
Matched (reciprocal)	C8-pos_1146	0.3211	1.416e-08	LIPID_4750	0.2387	4.599e-12	TRUE
Matched (reciprocal)	HILIC-pos_4998	-0.3197	1.657e-08	HILIC-pos_4809	-0.1592	4.725e-06	TRUE
Matched (reciprocal)	C8-pos_1281	0.3195	1.688e-08	C60:12_TAG	0.1111	0.001463	TRUE
Matched (reciprocal)	HILIC-pos_4350	-0.3187	1.848e-08	HILIC-pos_3972	-0.1523	1.219e-05	TRUE
Matched (reciprocal)	HILIC-pos_1116	0.3187	1.848e-08	HILIC-pos_937	0.06492	0.06346	TRUE
Matched (reciprocal)	HILIC-pos_5482	-0.3175	2.111e-08	HILIC-pos_5175	-0.118	0.0007221	TRUE
Matched (reciprocal)	HILIC-pos_451	0.3172	2.162e-08	HILIC-pos_197	0.268	6.304e-15	TRUE
Matched (reciprocal)	HILIC-pos_4473	-0.3163	2.395e-08	HILIC-pos_4220	-0.2116	9.779e-10	TRUE
Matched (reciprocal)	HILIC-pos_5476	-0.3163	2.397e-08	pyroglutamic_acid	-0.1249	0.0003413	TRUE
Matched (reciprocal)	HILIC-pos_5041	0.3145	2.886e-08	HILIC-pos_4845	-0.01272	0.7163	FALSE
Matched (reciprocal)	HILIC-pos_4894	-0.3144	2.941e-08	HILIC-pos_4659	-0.2225	1.242e-10	TRUE
Matched (reciprocal)	C8-pos_706	0.3139	3.093e-08	LIPID_3359	0.1498	1.691e-05	TRUE
Matched (reciprocal)	HILIC-pos_4905	0.3131	3.345e-08	HILIC-pos_4669	0.137	8.503e-05	TRUE
Matched (reciprocal)	HILIC-pos_5789	0.3131	3.373e-08	HILIC-pos_5596	0.112	0.00133	TRUE
Matched (reciprocal)	C8-pos_1135	0.3125	3.566e-08	C44:2_TAG	0.2415	2.566e-12	TRUE
Matched (reciprocal)	HILIC-pos_2534	0.3116	3.924e-08	HILIC-pos_2388	0.1425	4.333e-05	TRUE
Matched (reciprocal)	HILIC-pos_5099	-0.3116	3.927e-08	HILIC-pos_4895	-0.3202	5.83e-21	TRUE
Matched (reciprocal)	C8-pos_1106	0.3115	3.993e-08	LIPID_4519	0.2586	5.814e-14	TRUE
Matched (reciprocal)	C8-pos_1660	0.3111	4.147e-08	LIPID_5276	-0.01457	0.6773	FALSE
Matched (reciprocal)	HILIC-pos_5484	-0.311	4.187e-08	HILIC-pos_5156	-0.1097	0.001674	TRUE
Matched (reciprocal)	HILIC-pos_1046	-0.3101	4.593e-08	HILIC-pos_4192	0.09822	0.004927	FALSE
Matched (reciprocal)	HILIC-pos_4564	-0.3101	4.624e-08	HILIC-pos_4321	-0.1438	3.651e-05	TRUE
Matched (reciprocal)	C8-pos_603	0.3093	4.99e-08	LIPID_3182	0.1579	5.696e-06	TRUE
Matched (reciprocal)	C8-pos_1175	0.3091	5.087e-08	C44:1_TAG	0.2458	1.016e-12	TRUE
Matched (reciprocal)	HILIC-pos_1078	0.308	5.727e-08	HILIC-pos_1719	-0.09445	0.006866	FALSE
Matched (reciprocal)	C8-pos_1224	0.3073	6.153e-08	LIPID_4990	0.2469	7.919e-13	TRUE
Matched (reciprocal)	C8-pos_1413	0.307	6.353e-08	LIPID_5151	-0.05708	0.1028	FALSE
Matched (reciprocal)	C8-pos_1169	0.307	6.361e-08	C58:12_TAG	0.07169	0.04037	TRUE
Matched (reciprocal)	HILIC-pos_4720	0.3068	6.462e-08	HILIC-pos_4471	0.2106	1.186e-09	TRUE
Matched (reciprocal)	HILIC-pos_4622	-0.3063	6.863e-08	HILIC-pos_4385	-0.03799	0.2778	TRUE
Matched (reciprocal)	HILIC-pos_5478	-0.3049	7.851e-08	HILIC-pos_5183	-0.1164	0.0008553	TRUE
Matched (reciprocal)	HILIC-pos_4814	0.3045	8.258e-08	HILIC-pos_4578	0.01102	0.753	TRUE
Matched (reciprocal)	HILIC-pos_3512	-0.3039	8.776e-08	HILIC-pos_394	-0.02711	0.4388	TRUE
Matched (reciprocal)	HILIC-pos_5079	-0.3031	9.501e-08	HILIC-pos_4890	-0.3442	3.598e-24	TRUE
Matched (reciprocal)	HILIC-pos_4804	0.3016	1.109e-07	HILIC-pos_4563	-0.03723	0.2875	FALSE
Matched (reciprocal)	C8-pos_1129	0.3014	1.128e-07	LIPID_4565	0.08956	0.01039	TRUE
Matched (reciprocal)	sarcosine	0.3012	1.144e-07	HILIC-pos_5242	0.08061	0.02113	TRUE
Matched (reciprocal)	C8-pos_1748	0.301	1.174e-07	LIPID_5461	0.1007	0.003944	TRUE
Matched (reciprocal)	HILIC-pos_1676	0.2998	1.325e-07	HILIC-pos_1383	0.1416	4.83e-05	TRUE
Matched (reciprocal)	HILIC-pos_5312	-0.2996	1.349e-07	HILIC-pos_5081	-0.1067	0.002253	TRUE
Matched (reciprocal)	HILIC-pos_2161	-0.2978	1.621e-07	HILIC-pos_2274	-0.1425	4.284e-05	TRUE
Matched (reciprocal)	HILIC-pos_4625	0.2976	1.652e-07	HILIC-pos_4390	0.09798	0.005035	TRUE
Matched (reciprocal)	HILIC-pos_4582	0.2967	1.811e-07	HILIC-pos_4336	0.008419	0.81	TRUE
Matched (reciprocal)	HILIC-pos_431	0.2966	1.826e-07	HILIC-pos_181	0.2268	5.308e-11	TRUE
Matched (reciprocal)	HILIC-pos_4068	0.2964	1.858e-07	HILIC-pos_3509	0.06078	0.08231	TRUE
Matched (reciprocal)	HILIC-pos_4953	0.2961	1.924e-07	HILIC-pos_4768	0.1313	0.0001664	TRUE
Matched (reciprocal)	C8-pos_1340	-0.2957	1.99e-07	LIPID_5382	-0.1321	0.0001516	TRUE
Matched (reciprocal)	C8-pos_876	0.2956	2.007e-07	LIPID_3658	0.06727	0.05447	TRUE
Matched (reciprocal)	HILIC-pos_3625	0.2948	2.187e-07	HILIC-pos_2980	0.09885	0.004658	TRUE
Matched (reciprocal)	C8-pos_1052	0.2947	2.211e-07	LIPID_3750	0.1501	1.621e-05	TRUE
Matched (reciprocal)	HILIC-pos_1420	0.2944	2.261e-07	HILIC-pos_3682	-0.01515	0.6653	FALSE
Matched (reciprocal)	C8-pos_1321	0.2941	2.339e-07	LIPID_5070	0.1224	0.0004511	TRUE
Matched (reciprocal)	C8-pos_1749	0.294	2.37e-07	LIPID_5362	0.174	5.54e-07	TRUE
Matched (reciprocal)	C8-pos_433	0.2938	2.417e-07	LIPID_2747	0.08215	0.01878	TRUE
Matched (reciprocal)	HILIC-pos_4704	0.2935	2.475e-07	HILIC-pos_4480	0.2133	7.16e-10	TRUE
Matched (reciprocal)	HILIC-pos_1412	0.2928	2.654e-07	HILIC-pos_1702	0.06794	0.05209	TRUE
Matched (reciprocal)	HILIC-pos_5307	0.2927	2.678e-07	alanine	0.1655	1.946e-06	TRUE
Matched (reciprocal)	HILIC-pos_1026	0.2916	2.982e-07	HILIC-pos_827	-0.01753	0.6167	FALSE
Matched (reciprocal)	HILIC-pos_412	0.2908	3.22e-07	HILIC-pos_161	0.2292	3.259e-11	TRUE
Matched (reciprocal)	C8-pos_762	0.2907	3.251e-07	LIPID_3382	-0.03762	0.2825	FALSE
Matched (reciprocal)	HILIC-pos_2711	-0.2904	3.339e-07	HILIC-pos_2578	-0.07179	0.04009	TRUE
Matched (reciprocal)	HILIC-pos_425	0.2898	3.539e-07	HILIC-pos_160	0.1477	2.218e-05	TRUE
Matched (reciprocal)	HILIC-pos_5247	-0.2898	3.555e-07	HILIC-pos_5026	-0.1243	0.0003679	TRUE
Matched (reciprocal)	HILIC-pos_4800	0.2895	3.672e-07	HILIC-pos_4555	-0.03641	0.2982	FALSE
Matched (reciprocal)	HILIC-pos_4730	0.2893	3.74e-07	HILIC-pos_4478	0.1031	0.003151	TRUE
Matched (reciprocal)	HILIC-pos_4727	0.2882	4.163e-07	phenylalanine	0.2174	3.338e-10	TRUE
Matched (reciprocal)	HILIC-pos_5016	-0.2867	4.792e-07	HILIC-pos_4824	-0.2641	1.605e-14	TRUE
Matched (reciprocal)	C8-pos_1595	-0.2864	4.921e-07	LIPID_5360	0.1303	0.0001863	FALSE
Matched (reciprocal)	C8-pos_1810	0.286	5.131e-07	LIPID_5722	0.2227	1.19e-10	TRUE
Matched (reciprocal)	HILIC-pos_4988	0.2857	5.26e-07	HILIC-pos_4841	-0.0009916	0.9774	FALSE
Matched (reciprocal)	C8-pos_1141	0.2857	5.266e-07	LIPID_4786	0.2378	5.614e-12	TRUE
Matched (reciprocal)	HILIC-pos_4798	0.2853	5.482e-07	HILIC-pos_4559	0.03158	0.3671	TRUE
Matched (reciprocal)	HILIC-pos_4542	0.2843	6.017e-07	HILIC-pos_4219	0.1021	0.003455	TRUE
Matched (reciprocal)	HILIC-pos_5194	0.2842	6.059e-07	HILIC-pos_4966	0.2732	1.811e-15	TRUE
Matched (reciprocal)	C8-pos_1180	0.2839	6.275e-07	LIPID_4882	0.2012	6.473e-09	TRUE
Matched (reciprocal)	HILIC-pos_2329	-0.2836	6.41e-07	HILIC-pos_832	0.0191	0.5855	FALSE
Matched (reciprocal)	HILIC-pos_1027	0.2835	6.506e-07	HILIC-pos_851	-0.008977	0.7977	FALSE
Matched (reciprocal)	HILIC-pos_5536	0.2826	7.039e-07	HILIC-pos_5243	0.07716	0.02734	TRUE
Matched (reciprocal)	C8-pos_350	0.2826	7.041e-07	C14:0_SM	0.1325	0.0001437	TRUE
Matched (reciprocal)	C22:0_Ceramide_(d18:1)	0.2825	7.105e-07	LIPID_4038	0.1293	0.0002091	TRUE
Matched (reciprocal)	C8-pos_1384	0.2819	7.539e-07	LIPID_5139	-0.02589	0.4596	FALSE
Matched (reciprocal)	HILIC-pos_3511	-0.2819	7.56e-07	HILIC-pos_2810	-0.2339	1.266e-11	TRUE
Matched (reciprocal)	HILIC-pos_4575	0.2812	8.101e-07	HILIC-pos_4335	0.03989	0.2545	TRUE
Matched (reciprocal)	HILIC-pos_1010	0.281	8.213e-07	HILIC-pos_805	-0.04947	0.1575	FALSE
Matched (reciprocal)	HILIC-pos_5309	0.2806	8.544e-07	HILIC-pos_5078	0.06185	0.07706	TRUE
Matched (reciprocal)	HILIC-pos_4805	0.2805	8.576e-07	HILIC-pos_4564	0.0222	0.5261	TRUE
Matched (reciprocal)	HILIC-pos_1077	0.2805	8.578e-07	HILIC-pos_875	0.05492	0.1165	TRUE
Matched (reciprocal)	C8-pos_1823	0.2804	8.668e-07	LIPID_5776	0.1993	8.985e-09	TRUE
Matched (reciprocal)	HILIC-pos_4261	0.2803	8.778e-07	HILIC-pos_1471	0.135	0.0001075	TRUE
Matched (reciprocal)	HILIC-pos_5449	0.28	9.036e-07	HILIC-pos_5139	0.05554	0.1125	TRUE
Matched (reciprocal)	HILIC-pos_4472	-0.2797	9.302e-07	HILIC-pos_4212	-0.1284	0.0002316	TRUE
Matched (reciprocal)	C8-pos_1804	0.2795	9.438e-07	LIPID_5681	0.2079	1.933e-09	TRUE
Matched (reciprocal)	HILIC-pos_4982	0.2792	9.722e-07	HILIC-pos_4775	0.07726	0.02714	TRUE
Matched (reciprocal)	HILIC-pos_4713	0.2792	9.738e-07	HILIC-pos_4492	0.1864	7.923e-08	TRUE
Matched (reciprocal)	C8-pos_1334	-0.2791	9.833e-07	LIPID_5268	-0.2625	2.354e-14	TRUE
Matched (reciprocal)	HILIC-pos_4638	-0.2783	1.059e-06	HILIC-pos_4400	-0.01327	0.7046	TRUE
Matched (reciprocal)	HILIC-pos_2361	-0.2761	1.297e-06	HILIC-pos_1591	-0.1279	0.0002438	TRUE
Matched (reciprocal)	C8-pos_447	0.2759	1.32e-06	LIPID_2820	0.07997	0.02217	TRUE
Matched (reciprocal)	C8-pos_1795	0.2758	1.329e-06	LIPID_5640	0.1678	1.384e-06	TRUE
Matched (reciprocal)	HILIC-pos_4983	0.2755	1.366e-06	HILIC-pos_4774	0.05271	0.132	TRUE
Matched (reciprocal)	C8-pos_985	0.2752	1.409e-06	LIPID_3888	0.0939	0.007202	TRUE
Matched (reciprocal)	C8-pos_1102	0.2746	1.484e-06	LIPID_4470	0.2781	5.419e-16	TRUE
Matched (reciprocal)	C8-pos_1760	0.273	1.72e-06	LIPID_5522	0.1055	0.00251	TRUE
Matched (reciprocal)	HILIC-pos_4608	-0.2729	1.729e-06	HILIC-pos_4359	-0.06877	0.04929	TRUE
Matched (reciprocal)	HILIC-pos_5380	-0.2722	1.85e-06	HILIC-pos_5122	-0.1188	0.0006622	TRUE
Matched (reciprocal)	HILIC-pos_2690	0.272	1.877e-06	HILIC-pos_2415	0.1331	0.0001339	TRUE
Matched (reciprocal)	HILIC-pos_5292	0.2704	2.167e-06	HILIC-pos_5062	0.1744	5.236e-07	TRUE
Matched (reciprocal)	C8-pos_913	-0.2703	2.185e-06	LIPID_3858	-0.1959	1.607e-08	TRUE
Matched (reciprocal)	HILIC-pos_3072	0.2699	2.269e-06	HILIC-pos_1823	0.01215	0.7285	TRUE
Matched (reciprocal)	HILIC-pos_424	0.2697	2.31e-06	HILIC-pos_152	0.1487	1.964e-05	TRUE
Matched (reciprocal)	HILIC-pos_5787	0.2683	2.622e-06	HILIC-pos_5601	0.0418	0.2324	TRUE
Matched (reciprocal)	HILIC-pos_430	0.2682	2.643e-06	HILIC-pos_170	0.2507	3.479e-13	TRUE
Matched (reciprocal)	HILIC-pos_1216	0.2669	2.967e-06	HILIC-pos_1086	0.074	0.03433	TRUE
Matched (reciprocal)	HILIC-pos_1775	-0.2666	3.04e-06	HILIC-pos_2824	0.05741	0.1008	FALSE
Matched (reciprocal)	HILIC-pos_496	-0.2664	3.107e-06	HILIC-pos_164	-0.2266	5.563e-11	TRUE
Matched (reciprocal)	HILIC-pos_4951	0.2653	3.421e-06	HILIC-pos_613	0.04202	0.2299	TRUE
Matched (reciprocal)	HILIC-pos_4924	0.264	3.824e-06	HILIC-pos_4685	0.09312	0.007702	TRUE
Matched (reciprocal)	HILIC-pos_3023	0.2636	3.976e-06	HILIC-pos_2401	0.1961	1.552e-08	TRUE
Matched (reciprocal)	HILIC-pos_5451	0.2635	3.986e-06	HILIC-pos_302	0.01709	0.6255	TRUE
Matched (reciprocal)	C8-pos_1788	0.2635	4.004e-06	LIPID_5619	0.08891	0.01095	TRUE
Matched (reciprocal)	HILIC-pos_2704	0.2631	4.133e-06	HILIC-pos_2869	-0.07185	0.03992	FALSE
Matched (reciprocal)	HILIC-pos_5125	-0.2626	4.337e-06	HILIC-pos_4924	-0.1881	5.932e-08	TRUE
Matched (reciprocal)	C8-pos_1034	0.2624	4.395e-06	LIPID_4073	0.1173	0.0007764	TRUE
Matched (reciprocal)	HILIC-pos_5472	0.262	4.552e-06	HILIC-pos_1335	-0.119	0.0006456	FALSE
Matched (reciprocal)	HILIC-pos_5303	0.2619	4.582e-06	HILIC-pos_5084	0.1389	6.696e-05	TRUE
Matched (reciprocal)	HILIC-pos_4077	0.2612	4.871e-06	HILIC-pos_3516	0.2042	3.782e-09	TRUE
Matched (reciprocal)	C8-pos_984	0.2605	5.207e-06	C22:0_SM	0.09246	0.00814	TRUE
Matched (reciprocal)	HILIC-pos_407	0.2592	5.781e-06	HILIC-pos_148	0.1749	4.847e-07	TRUE
Matched (reciprocal)	HILIC-pos_4576	-0.2589	5.965e-06	HILIC-pos_4334	-0.1159	0.0008948	TRUE
Matched (reciprocal)	HILIC-pos_5530	0.2586	6.125e-06	HILIC-pos_5234	0.0461	0.1877	TRUE
Matched (reciprocal)	HILIC-pos_4958	0.257	6.981e-06	HILIC-pos_4769	0.133	0.0001359	TRUE
Matched (reciprocal)	C8-pos_1270	0.2568	7.119e-06	LIPID_5051	0.1699	1.021e-06	TRUE
Matched (reciprocal)	HILIC-pos_2367	-0.2567	7.197e-06	HILIC-pos_1589	-0.1158	0.0009055	TRUE
Matched (reciprocal)	HILIC-pos_4163	0.2556	7.868e-06	HILIC-pos_3320	0.1606	3.904e-06	TRUE
Matched (reciprocal)	C8-pos_694	0.2556	7.885e-06	LIPID_4539	0.01514	0.6656	TRUE
Matched (reciprocal)	HILIC-pos_5527	0.2551	8.206e-06	HILIC-pos_5244	0.07876	0.02429	TRUE
Matched (reciprocal)	HILIC-pos_408	0.255	8.3e-06	HILIC-pos_159	0.2128	7.815e-10	TRUE
Matched (reciprocal)	HILIC-pos_5531	0.2542	8.842e-06	HILIC-pos_5230	0.003787	0.9139	TRUE
Matched (reciprocal)	HILIC-pos_5310	0.2542	8.901e-06	HILIC-pos_5080	0.0703	0.04443	TRUE
Matched (reciprocal)	HILIC-pos_4909	-0.2532	9.67e-06	HILIC-pos_4670	-0.06788	0.05231	TRUE
Matched (reciprocal)	C3-DC-CH3_carnitine	0.2531	9.747e-06	HILIC-pos_1094	0.03503	0.317	TRUE
Matched (reciprocal)	HILIC-pos_3057	0.2528	9.965e-06	niacinamide	0.09686	0.00556	TRUE
Matched (reciprocal)	C36:0_DAG	0.2527	1.01e-05	LIPID_3856	0.1526	1.171e-05	TRUE
Matched (reciprocal)	HILIC-pos_4883	0.2526	1.013e-05	HILIC-pos_4651	-0.01324	0.7052	FALSE
Matched (reciprocal)	HILIC-pos_3013	0.2519	1.079e-05	HILIC-pos_2596	0.1682	1.307e-06	TRUE
Matched (reciprocal)	C8-pos_871	0.2517	1.095e-05	LIPID_5419	-0.2113	1.035e-09	FALSE
Matched (reciprocal)	HILIC-pos_1509	0.2513	1.135e-05	HILIC-pos_2082	0.2333	1.434e-11	TRUE
Matched (reciprocal)	C8-pos_1021	-0.2511	1.15e-05	LIPID_4122	-0.1495	1.767e-05	TRUE
Matched (reciprocal)	HILIC-pos_1810	0.2505	1.212e-05	HILIC-pos_1914	0.1718	7.652e-07	TRUE
Matched (reciprocal)	HILIC-pos_4785	0.2495	1.313e-05	HILIC-pos_3177	0.07076	0.04305	TRUE
Matched (reciprocal)	C8-pos_1128	0.2494	1.326e-05	LIPID_4639	0.2374	6.032e-12	TRUE
Matched (reciprocal)	HILIC-pos_4621	0.2491	1.355e-05	HILIC-pos_4388	0.2601	4.08e-14	TRUE
Matched (reciprocal)	HILIC-pos_409	0.249	1.371e-05	HILIC-pos_240	-0.04126	0.2385	FALSE
Matched (reciprocal)	C8-pos_1026	0.2481	1.472e-05	LIPID_4156	0.02853	0.4151	TRUE
Matched (reciprocal)	HILIC-pos_4060	0.2471	1.602e-05	HILIC-pos_3486	0.09451	0.006831	TRUE
Matched (reciprocal)	HILIC-pos_4229	0.2469	1.621e-05	HILIC-pos_3204	-0.01386	0.6922	FALSE
Matched (reciprocal)	HILIC-pos_5030	-0.2466	1.662e-05	HILIC-pos_4835	-0.2334	1.389e-11	TRUE
Matched (reciprocal)	C8-pos_1916	0.2457	1.786e-05	LIPID_5904	0.2059	2.763e-09	TRUE
Matched (reciprocal)	HILIC-pos_426	0.2454	1.839e-05	HILIC-pos_174	0.2295	3.064e-11	TRUE
Matched (reciprocal)	HILIC-pos_1296	0.2449	1.909e-05	HILIC-pos_1544	0.0915	0.008836	TRUE
Matched (reciprocal)	C8-pos_439	0.2445	1.97e-05	LIPID_3281	0.0888	0.01106	TRUE
Matched (reciprocal)	HILIC-pos_5203	0.2442	2.022e-05	HILIC-pos_4968	0.2896	2.891e-17	TRUE
Matched (reciprocal)	C8-pos_1155	0.2437	2.101e-05	C42:0_TAG	0.2308	2.354e-11	TRUE
Matched (reciprocal)	C8-pos_1005	-0.2432	2.197e-05	LIPID_3918	-0.09274	0.007953	TRUE
Matched (reciprocal)	HILIC-pos_4831	0.243	2.221e-05	HILIC-pos_4604	0.04907	0.1609	TRUE
Matched (reciprocal)	HILIC-pos_5461	-0.2424	2.326e-05	HILIC-pos_5199	0.04166	0.234	FALSE
Matched (reciprocal)	C8-pos_1035	0.2422	2.38e-05	LIPID_4226	0.06395	0.06753	TRUE
Matched (reciprocal)	HILIC-pos_4071	0.242	2.405e-05	HILIC-pos_3514	0.001217	0.9723	TRUE
Matched (reciprocal)	HILIC-pos_1051	0.2413	2.554e-05	HILIC-pos_847	0.0504	0.1498	TRUE
Matched (reciprocal)	HILIC-pos_5308	0.2403	2.752e-05	HILIC-pos_5065	0.171	8.674e-07	TRUE
Matched (reciprocal)	C8-pos_1600	-0.2403	2.76e-05	LIPID_5329	-0.1442	3.498e-05	TRUE
Matched (reciprocal)	C8-pos_789	0.2397	2.889e-05	LIPID_3767	0.1587	5.101e-06	TRUE
Matched (reciprocal)	HILIC-pos_4749	-0.2397	2.894e-05	HILIC-pos_4509	-0.09739	0.005309	TRUE
Matched (reciprocal)	HILIC-pos_4069	0.2396	2.925e-05	HILIC-pos_3498	0.00104	0.9763	TRUE
Matched (reciprocal)	HILIC-pos_1053	0.2391	3.039e-05	HILIC-pos_843	0.05171	0.1395	TRUE
Matched (reciprocal)	C8-pos_608	0.2389	3.09e-05	LIPID_3073	-0.0759	0.02995	FALSE
Matched (reciprocal)	C8-pos_949	-0.2386	3.146e-05	LIPID_3610	0.05423	0.1212	FALSE
Matched (reciprocal)	C8-pos_952	0.2378	3.357e-05	LIPID_3882	0.08044	0.02141	TRUE
Matched (reciprocal)	C8-pos_1093	0.2373	3.508e-05	LIPID_4473	0.004588	0.8958	TRUE
Matched (reciprocal)	C8-pos_468	0.237	3.583e-05	LIPID_2857	0.2387	4.591e-12	TRUE
Matched (reciprocal)	C8-pos_1126	0.2367	3.652e-05	LIPID_4640	0.2295	3.091e-11	TRUE
Matched (reciprocal)	HILIC-pos_5834	-0.2367	3.661e-05	HILIC-pos_5626	0.05816	0.09648	FALSE
Matched (reciprocal)	C8-pos_520	-0.2359	3.885e-05	LIPID_2930	0.006762	0.8469	FALSE
Matched (reciprocal)	HILIC-pos_4928	0.2356	3.996e-05	HILIC-pos_1917	0.05146	0.1414	TRUE
Matched (reciprocal)	HILIC-pos_5244	-0.2353	4.079e-05	HILIC-pos_5021	-0.2342	1.193e-11	TRUE
Matched (reciprocal)	HILIC-pos_4844	0.2349	4.204e-05	HILIC-pos_4610	-0.03855	0.2708	FALSE
Matched (reciprocal)	HILIC-pos_5534	0.2349	4.21e-05	HILIC-pos_5231	-0.01046	0.7651	FALSE
Matched (reciprocal)	HILIC-pos_5052	-0.2343	4.421e-05	HILIC-pos_4855	-0.1562	7.174e-06	TRUE
Matched (reciprocal)	HILIC-pos_4863	0.2342	4.44e-05	HILIC-pos_4630	-0.06034	0.08459	FALSE
Matched (reciprocal)	HILIC-pos_5529	0.2339	4.548e-05	HILIC-pos_5241	-0.001319	0.9699	FALSE
Matched (reciprocal)	HILIC-pos_5542	0.2339	4.557e-05	HILIC-pos_5228	0.006317	0.8568	TRUE
Matched (reciprocal)	HILIC-pos_5693	-0.2336	4.67e-05	HILIC-pos_5494	-0.08541	0.01455	TRUE
Matched (reciprocal)	C8-pos_607	0.2335	4.702e-05	LIPID_3074	-0.08158	0.01961	FALSE
Matched (reciprocal)	HILIC-pos_5396	-0.2325	5.057e-05	HILIC-pos_49	0.04428	0.2058	FALSE
Matched (reciprocal)	C8-pos_1550	0.2325	5.079e-05	LIPID_5264	-0.01695	0.6283	FALSE
Matched (reciprocal)	HILIC-pos_4470	-0.2323	5.132e-05	HILIC-pos_4221	-0.06661	0.05686	TRUE
Matched (reciprocal)	HILIC-pos_4136	0.2322	5.169e-05	HILIC-pos_4380	0.05275	0.1317	TRUE
Matched (reciprocal)	HILIC-pos_3338	0.2322	5.189e-05	HILIC-pos_2263	-0.0232	0.5076	FALSE
Matched (reciprocal)	HILIC-pos_405	0.2317	5.387e-05	HILIC-pos_146	0.2011	6.569e-09	TRUE
Matched (reciprocal)	C8-pos_697	0.23	6.146e-05	LIPID_3362	-0.0254	0.4682	FALSE
Matched (reciprocal)	HILIC-pos_421	0.2294	6.396e-05	HILIC-pos_166	0.2264	5.729e-11	TRUE
Matched (reciprocal)	C8-pos_1130	0.2293	6.486e-05	LIPID_4870	0.001718	0.9609	TRUE
Matched (reciprocal)	HILIC-pos_2348	-0.2291	6.551e-05	HILIC-pos_2102	0.04512	0.1974	FALSE
Matched (reciprocal)	HILIC-pos_2609	0.229	6.622e-05	HILIC-pos_4178	0.06771	0.05291	TRUE
Matched (reciprocal)	C8-pos_775	0.2279	7.172e-05	LIPID_3003	0.04192	0.231	TRUE
Matched (reciprocal)	C8-pos_1672	-0.2271	7.621e-05	LIPID_5471	-0.1861	8.215e-08	TRUE
Matched (reciprocal)	HILIC-pos_4644	-0.2267	7.862e-05	HILIC-pos_3252	0.05986	0.08709	FALSE
Matched (reciprocal)	HILIC-pos_5100	-0.2261	8.224e-05	HILIC-pos_4896	-0.1047	0.002705	TRUE
Matched (reciprocal)	C8-pos_923	0.2259	8.368e-05	C22:1_SM	0.02399	0.4932	TRUE
Matched (reciprocal)	HILIC-pos_5695	0.2258	8.383e-05	HILIC-pos_5513	-0.008705	0.8037	FALSE
Matched (reciprocal)	HILIC-pos_5306	0.2256	8.559e-05	HILIC-pos_5063	-0.005929	0.8656	FALSE
Matched (reciprocal)	HILIC-pos_1401	0.2254	8.672e-05	HILIC-pos_1372	0.156	7.401e-06	TRUE
Matched (reciprocal)	HILIC-pos_6045	0.2251	8.881e-05	HILIC-pos_5479	0.008981	0.7976	TRUE
Matched (reciprocal)	HILIC-pos_5097	-0.2248	9.027e-05	HILIC-pos_4934	-0.2332	1.451e-11	TRUE
Matched (reciprocal)	HILIC-pos_3853	0.2246	9.214e-05	HILIC-pos_3578	0.207	2.275e-09	TRUE
Matched (reciprocal)	HILIC-pos_2594	0.2242	9.477e-05	HILIC-pos_889	0.03682	0.2928	TRUE
Matched (reciprocal)	HILIC-pos_445	0.2241	9.514e-05	HILIC-pos_168	0.277	7.088e-16	TRUE
Matched (reciprocal)	C8-pos_467	0.2238	9.754e-05	LIPID_2855	0.2838	1.28e-16	TRUE
Matched (reciprocal)	HILIC-pos_4799	0.2235	9.96e-05	HILIC-pos_4554	-0.01377	0.6942	FALSE
Matched (reciprocal)	HILIC-pos_423	0.2229	0.0001043	HILIC-pos_169	0.2284	3.816e-11	TRUE
Matched (reciprocal)	C8-pos_1009	-0.2225	0.000107	LIPID_4111	-0.1397	6.078e-05	TRUE
Matched (reciprocal)	HILIC-pos_2935	-0.2224	0.0001082	HILIC-pos_1804	0.04269	0.2226	FALSE
Matched (reciprocal)	HILIC-pos_3684	0.222	0.0001116	HILIC-pos_1793	0.02489	0.4771	TRUE
Matched (reciprocal)	HILIC-pos_4891	-0.222	0.0001116	HILIC-pos_4666	-0.1249	0.0003412	TRUE
Matched (reciprocal)	HILIC-pos_4523	-0.2214	0.0001165	HILIC-pos_4263	-0.008073	0.8177	TRUE
Matched (reciprocal)	HILIC-pos_410	0.2212	0.0001179	HILIC-pos_149	0.1995	8.716e-09	TRUE
Matched (reciprocal)	HILIC-pos_206	0.221	0.0001199	HILIC-pos_2934	-0.05787	0.09812	FALSE
Matched (reciprocal)	HILIC-pos_3864	-0.2205	0.0001244	HILIC-pos_3608	0.006105	0.8616	FALSE
Matched (reciprocal)	HILIC-pos_2597	0.2202	0.000127	HILIC-pos_3938	0.06635	0.05785	TRUE
Matched (reciprocal)	HILIC-pos_603	-0.2194	0.000134	HILIC-pos_362	-0.04751	0.1746	TRUE
Matched (reciprocal)	HILIC-pos_1362	-0.219	0.0001379	HILIC-pos_4777	0.08518	0.01482	FALSE
Matched (reciprocal)	HILIC-pos_5239	-0.2189	0.0001398	HILIC-pos_5024	-0.13	0.0001929	TRUE
Matched (reciprocal)	C34:0_PS	0.218	0.0001488	LIPID_2735	0.001076	0.9755	TRUE
Matched (reciprocal)	HILIC-pos_5221	-0.2177	0.0001517	HILIC-pos_4986	-0.2093	1.515e-09	TRUE
Matched (reciprocal)	HILIC-pos_4106	-0.2176	0.0001534	HILIC-pos_3544	-0.1161	0.0008792	TRUE
Matched (reciprocal)	HILIC-pos_4656	-0.2173	0.0001562	HILIC-pos_4432	-0.01275	0.7157	TRUE
Matched (reciprocal)	HILIC-pos_418	0.217	0.0001598	HILIC-pos_173	0.1823	1.528e-07	TRUE
Matched (reciprocal)	HILIC-pos_928	0.2168	0.0001622	HILIC-pos_742	0.03167	0.3657	TRUE
Matched (reciprocal)	C8-pos_629	0.2167	0.0001638	LIPID_2835	0.06726	0.05451	TRUE
Matched (reciprocal)	HILIC-pos_5413	0.2166	0.0001647	HILIC-pos_5151	0.1214	0.0005016	TRUE
Matched (reciprocal)	C8-pos_1659	0.2164	0.0001671	LIPID_5332	-0.04579	0.1908	FALSE
Matched (reciprocal)	HILIC-pos_2426	0.2159	0.0001733	HILIC-pos_1242	0.06998	0.04542	TRUE
Matched (reciprocal)	HILIC-pos_5419	0.2158	0.0001736	HILIC-pos_5157	0.1206	0.0005459	TRUE
Matched (reciprocal)	HILIC-pos_5361	-0.2158	0.0001741	HILIC-pos_1393	-0.0108	0.7577	TRUE
Matched (reciprocal)	C8-pos_1458	-0.2158	0.0001744	LIPID_5350	-0.3357	5.365e-23	TRUE
Matched (reciprocal)	C8-pos_1607	-0.2156	0.0001766	LIPID_5425	-0.225	7.586e-11	TRUE
Matched (reciprocal)	HILIC-pos_2582	0.2153	0.0001797	HILIC-pos_2438	0.09697	0.00551	TRUE
Matched (reciprocal)	HILIC-pos_4825	0.2152	0.0001814	HILIC-pos_4589	-0.01232	0.7249	FALSE
Matched (reciprocal)	C8-pos_641	0.2139	0.0001998	LIPID_3266	0.1125	0.00127	TRUE
Matched (reciprocal)	C8-pos_424	-0.2135	0.0002046	LIPID_5369	-0.09992	0.004228	TRUE
Matched (reciprocal)	HILIC-pos_728	-0.2128	0.000215	HILIC-pos_1521	0.06279	0.07266	FALSE
Matched (reciprocal)	HILIC-pos_4766	-0.212	0.0002268	HILIC-pos_4531	-0.05542	0.1132	TRUE
Matched (reciprocal)	HILIC-pos_4061	0.212	0.0002277	HILIC-pos_3487	0.01048	0.7648	TRUE
Matched (reciprocal)	HILIC-pos_1964	0.2104	0.0002537	HILIC-pos_1568	0.1148	0.001008	TRUE
Matched (reciprocal)	HILIC-pos_2542	0.2095	0.0002709	HILIC-pos_5526	-0.04771	0.1728	FALSE
Matched (reciprocal)	C8-pos_369	0.2091	0.0002783	LIPID_2598	0.0512	0.1435	TRUE
Matched (reciprocal)	HILIC-pos_1120	0.2086	0.000289	HILIC-pos_914	0.05732	0.1014	TRUE
Matched (reciprocal)	C8-pos_613	0.2085	0.00029	LIPID_2758	0.08526	0.01472	TRUE
Matched (reciprocal)	HILIC-pos_2499	-0.2081	0.000299	HILIC-pos_1257	-0.0006019	0.9863	TRUE
Matched (reciprocal)	HILIC-pos_5987	0.2078	0.0003044	HILIC-pos_5643	0.02575	0.4621	TRUE
Matched (reciprocal)	HILIC-pos_4674	-0.2078	0.0003048	HILIC-pos_4424	-0.1049	0.00266	TRUE
Matched (reciprocal)	HILIC-pos_2157	-0.2075	0.0003103	HILIC-pos_2279	-0.06017	0.08545	TRUE
Matched (reciprocal)	HILIC-pos_939	0.2075	0.0003108	HILIC-pos_752	0.04998	0.1532	TRUE
Matched (reciprocal)	HILIC-pos_4892	-0.2074	0.0003133	HILIC-pos_4667	-0.1575	5.999e-06	TRUE
Matched (reciprocal)	HILIC-pos_2557	0.2068	0.0003261	HILIC-pos_3860	0.0508	0.1466	TRUE
Matched (reciprocal)	C8-pos_599	0.2067	0.0003278	LIPID_3201	-0.1188	0.0006614	FALSE
Matched (reciprocal)	HILIC-pos_5248	-0.2062	0.0003395	HILIC-pos_5039	-0.1366	8.84e-05	TRUE
Matched (reciprocal)	HILIC-pos_5505	-0.205	0.0003682	HILIC-pos_5203	-0.1172	0.0007812	TRUE
Matched (reciprocal)	HILIC-pos_1601	-0.2047	0.0003758	HILIC-pos_1161	0.005699	0.8707	FALSE
Matched (reciprocal)	HILIC-pos_5649	0.2043	0.000385	HILIC-pos_5490	0.07275	0.03749	TRUE
Matched (reciprocal)	HILIC-pos_610	-0.2035	0.0004069	HILIC-pos_2818	0.04709	0.1785	FALSE
Matched (reciprocal)	HILIC-pos_4877	0.203	0.0004224	HILIC-pos_4646	-0.02245	0.5213	FALSE
Matched (reciprocal)	HILIC-pos_1958	0.2028	0.0004257	HILIC-pos_4398	-0.046	0.1888	FALSE
Matched (reciprocal)	HILIC-pos_911	0.2021	0.0004485	HILIC-pos_746	-0.02408	0.4917	FALSE
Matched (reciprocal)	C8-pos_620	0.2018	0.0004561	LIPID_3014	0.03883	0.2673	TRUE
Matched (reciprocal)	HILIC-pos_5961	0.2017	0.000459	HILIC-pos_5670	0.06281	0.0726	TRUE
Matched (reciprocal)	C8-pos_1006	0.2016	0.0004616	LIPID_3950	0.08845	0.01138	TRUE
Matched (reciprocal)	HILIC-pos_5279	0.2007	0.0004917	HILIC-pos_5055	0.1384	7.144e-05	TRUE
Matched (reciprocal)	C8-pos_885	-0.2002	0.0005079	LIPID_5213	-0.2484	5.694e-13	TRUE
Matched (reciprocal)	C8-pos_1726	-0.2	0.000514	LIPID_5590	-0.1651	2.06e-06	TRUE
Matched (reciprocal)	HILIC-pos_4063	0.1996	0.0005271	HILIC-pos_3505	0.04445	0.2041	TRUE
Matched (reciprocal)	HILIC-pos_404	0.1994	0.0005335	HILIC-pos_147	0.2281	4.098e-11	TRUE
Matched (reciprocal)	C8-pos_1029	0.1991	0.0005472	LIPID_4157	0.002742	0.9376	TRUE
Matched (reciprocal)	HILIC-pos_1121	0.1988	0.0005583	HILIC-pos_920	0.03189	0.3624	TRUE
Matched (reciprocal)	HILIC-pos_5488	0.1987	0.0005611	HILIC-pos_5148	0.02547	0.4669	TRUE
Matched (reciprocal)	C8-pos_421	-0.1979	0.0005894	LIPID_2644	0.04451	0.2035	FALSE
Matched (reciprocal)	HILIC-pos_3832	0.1978	0.0005937	HILIC-pos_2917	0.2365	7.313e-12	TRUE
Matched (reciprocal)	C8-pos_902	0.1978	0.0005954	LIPID_3722	0.1586	5.182e-06	TRUE
Matched (reciprocal)	C8-pos_1678	0.1967	0.0006392	LIPID_5353	-0.005615	0.8726	FALSE
Matched (reciprocal)	HILIC-pos_3592	-0.1964	0.0006528	HILIC-pos_3840	-0.0295	0.3994	TRUE
Matched (reciprocal)	HILIC-pos_1441	0.1962	0.0006596	HILIC-pos_1600	0.09464	0.006752	TRUE
Matched (reciprocal)	HILIC-pos_2376	0.1954	0.0006968	HILIC-pos_4504	-0.03186	0.3628	FALSE
Matched (reciprocal)	C8-pos_258	-0.1934	0.0007903	LIPID_1491	-0.2352	9.541e-12	TRUE
Matched (reciprocal)	HILIC-pos_1620	0.1922	0.0008505	HILIC-pos_1584	0.09316	0.007669	TRUE
Matched (reciprocal)	HILIC-pos_4488	-0.192	0.0008652	HILIC-pos_4207	-0.102	0.00351	TRUE
Matched (reciprocal)	HILIC-pos_5441	-0.1916	0.0008883	HILIC-pos_5214	-0.1082	0.001944	TRUE
Matched (reciprocal)	HILIC-pos_3477	0.1907	0.0009386	HILIC-pos_2860	0.08856	0.01127	TRUE
Matched (reciprocal)	C40:9_PC	0.1896	0.001005	LIPID_2937	-0.02828	0.4192	FALSE
Matched (reciprocal)	HILIC-pos_944	0.1895	0.001011	HILIC-pos_743	0.02694	0.4416	TRUE
Matched (reciprocal)	HILIC-pos_5805	0.1886	0.001069	HILIC-pos_4733	-0.06048	0.08385	FALSE
Matched (reciprocal)	C8-pos_969	0.1883	0.00109	LIPID_3792	0.1222	0.0004613	TRUE
Matched (reciprocal)	HILIC-pos_4411	-0.1881	0.001102	HILIC-pos_4128	-0.2357	8.692e-12	TRUE
Matched (reciprocal)	C8-pos_612	-0.188	0.001114	C36:2_PI	0.05667	0.1053	FALSE
Matched (reciprocal)	HILIC-pos_4119	-0.1877	0.001132	HILIC-pos_4250	-0.1552	8.193e-06	TRUE
Matched (reciprocal)	C8-pos_1839	0.1873	0.001157	LIPID_5807	0.1198	0.0005965	TRUE
Matched (reciprocal)	HILIC-pos_4453	-0.1873	0.001158	HILIC-pos_4124	-0.03075	0.3798	TRUE
Matched (reciprocal)	C8-pos_1336	0.187	0.001179	LIPID_4794	0.2621	2.563e-14	TRUE
Matched (reciprocal)	C8-pos_773	0.187	0.001183	LIPID_3390	0.06206	0.07606	TRUE
Matched (reciprocal)	HILIC-pos_710	-0.1866	0.00121	HILIC-pos_471	-0.001465	0.9666	TRUE
Matched (reciprocal)	HILIC-pos_886	-0.1862	0.001241	HILIC-pos_684	-0.06062	0.08314	TRUE
Matched (reciprocal)	HILIC-pos_1084	0.1858	0.001272	HILIC-pos_1286	-0.008551	0.8071	FALSE
Matched (reciprocal)	C8-pos_1606	-0.1855	0.001295	LIPID_5482	-0.3117	6.8e-20	TRUE
Matched (reciprocal)	C24:1_Ceramide_(d18:1)	0.1854	0.001304	LIPID_4158	0.05485	0.117	TRUE
Matched (reciprocal)	HILIC-pos_1023	0.1839	0.001426	HILIC-pos_834	0.03009	0.3901	TRUE
Matched (reciprocal)	C38:4_PE	0.1838	0.001435	LIPID_3383	0.151	1.449e-05	TRUE
Matched (reciprocal)	HILIC-pos_208	0.1838	0.00144	HILIC-pos_1105	0.02443	0.4853	TRUE
Matched (reciprocal)	HILIC-pos_5775	0.1829	0.001522	HILIC-pos_3474	0.04238	0.226	TRUE
Matched (reciprocal)	HILIC-pos_828	-0.1828	0.001527	HILIC-pos_457	-0.01704	0.6265	TRUE
Matched (reciprocal)	HILIC-pos_4107	-0.1828	0.001527	HILIC-pos_3467	-0.04642	0.1847	TRUE
Matched (reciprocal)	HILIC-pos_735	-0.1824	0.001567	HILIC-pos_5153	0.0261	0.4559	FALSE
Matched (reciprocal)	HILIC-pos_5489	0.1821	0.001593	HILIC-pos_5155	0.02327	0.5063	TRUE
Matched (reciprocal)	HILIC-pos_1463	0.1812	0.001689	HILIC-pos_1508	0.09079	0.009378	TRUE
Matched (reciprocal)	HILIC-pos_4604	-0.181	0.001708	HILIC-pos_4354	-0.1812	1.82e-07	TRUE
Matched (reciprocal)	HILIC-pos_406	0.1806	0.001747	HILIC-pos_150	0.2012	6.47e-09	TRUE
Matched (reciprocal)	HILIC-pos_435	0.1804	0.001772	HILIC-pos_199	0.1434	3.825e-05	TRUE
Matched (reciprocal)	HILIC-pos_1510	-0.1803	0.001773	HILIC-pos_1708	-0.07491	0.03218	TRUE
Matched (reciprocal)	C8-pos_760	-0.1798	0.001833	LIPID_3480	-0.03709	0.2894	TRUE
Matched (reciprocal)	C8-pos_801	-0.1798	0.001837	LIPID_4753	0.2357	8.69e-12	FALSE
Matched (reciprocal)	HILIC-pos_730	-0.1794	0.00188	HILIC-pos_483	0.07516	0.0316	FALSE
Matched (reciprocal)	C8-pos_961	-0.1793	0.001891	LIPID_3867	-0.1563	7.108e-06	TRUE
Matched (reciprocal)	HILIC-pos_4634	0.1788	0.001945	HILIC-pos_4395	0.1767	3.628e-07	TRUE
Matched (reciprocal)	HILIC-pos_5091	-0.1788	0.001949	HILIC-pos_4906	-0.2406	3.1e-12	TRUE
Matched (reciprocal)	HILIC-pos_4079	0.1786	0.001969	HILIC-pos_3526	0.1427	4.177e-05	TRUE
Matched (reciprocal)	HILIC-pos_4556	-0.1784	0.001995	HILIC-pos_4324	-0.1104	0.001567	TRUE
Matched (reciprocal)	HILIC-pos_436	-0.1776	0.002084	HILIC-pos_215	-0.04073	0.2446	TRUE
Matched (reciprocal)	HILIC-pos_852	-0.1775	0.002095	HILIC-pos_5505	-0.1129	0.001217	TRUE
Matched (reciprocal)	C8-pos_256	-0.1775	0.002098	LIPID_1452	-0.2823	1.885e-16	TRUE
Matched (reciprocal)	C8-pos_1158	0.1773	0.002126	LIPID_5031	-0.1874	6.703e-08	FALSE
Matched (reciprocal)	HILIC-pos_913	-0.1772	0.002139	HILIC-pos_744	-0.0497	0.1555	TRUE
Matched (reciprocal)	C8-pos_1112	0.1772	0.00214	LIPID_4552	0.1965	1.452e-08	TRUE
Matched (reciprocal)	HILIC-pos_2121	0.1767	0.002198	HILIC-pos_1982	0.06573	0.06022	TRUE
Matched (reciprocal)	HILIC-pos_936	0.1765	0.002222	HILIC-pos_777	0.01672	0.6331	TRUE
Matched (reciprocal)	HILIC-pos_1186	0.1758	0.002315	HILIC-pos_1046	0.06203	0.07619	TRUE
Matched (reciprocal)	HILIC-pos_3515	0.1756	0.002352	HILIC-pos_2764	0.04331	0.2159	TRUE
Matched (reciprocal)	C8-pos_598	-0.1755	0.002364	LIPID_3164	0.01395	0.6903	FALSE
Matched (reciprocal)	HILIC-pos_3607	-0.1749	0.002441	HILIC-pos_2833	0.059	0.09175	FALSE
Matched (reciprocal)	HILIC-pos_860	0.1747	0.00247	HILIC-pos_1353	-0.01894	0.5885	FALSE
Matched (reciprocal)	C8-pos_742	0.1744	0.002514	LIPID_832	0.08647	0.01337	TRUE
Matched (reciprocal)	HILIC-pos_3446	0.1741	0.002564	HILIC-pos_2701	0.2019	5.73e-09	TRUE
Matched (reciprocal)	C4_carnitine	0.1731	0.002714	HILIC-pos_5134	0.1097	0.001677	TRUE
Matched (reciprocal)	C8-pos_928	-0.173	0.002737	LIPID_3624	-0.08517	0.01483	TRUE
Matched (reciprocal)	HILIC-pos_4865	-0.1728	0.00276	HILIC-pos_3940	0.09157	0.008778	FALSE
Matched (reciprocal)	HILIC-pos_1036	0.1727	0.002781	HILIC-pos_2204	-0.03237	0.3551	FALSE
Matched (reciprocal)	HILIC-pos_4072	0.1722	0.002855	HILIC-pos_3284	0.2834	1.413e-16	TRUE
Matched (reciprocal)	HILIC-pos_1119	-0.1717	0.002936	HILIC-pos_1088	-0.1098	0.001667	TRUE
Matched (reciprocal)	HILIC-pos_933	0.1714	0.003	HILIC-pos_755	0.0472	0.1775	TRUE
Matched (reciprocal)	C8-pos_452	-0.1711	0.003038	LIPID_2832	-0.05283	0.1311	TRUE
Matched (reciprocal)	HILIC-pos_2402	0.171	0.00307	HILIC-pos_1395	0.05213	0.1363	TRUE
Matched (reciprocal)	HILIC-pos_4465	-0.1709	0.003081	HILIC-pos_4182	-0.05127	0.1429	TRUE
Matched (reciprocal)	HILIC-pos_5108	-0.1704	0.003166	HILIC-pos_4908	-0.1974	1.244e-08	TRUE
Matched (reciprocal)	HILIC-pos_1645	-0.1704	0.003169	HILIC-pos_837	0.02913	0.4054	FALSE
Matched (reciprocal)	C8-pos_528	0.1701	0.003231	LIPID_2991	0.06442	0.06555	TRUE
Matched (reciprocal)	C24:0_Ceramide_(d18:1)	0.1701	0.003231	LIPID_4341	0.07852	0.02472	TRUE
Matched (reciprocal)	HILIC-pos_1133	-0.17	0.003236	HILIC-pos_438	0.002628	0.9402	FALSE
Matched (reciprocal)	HILIC-pos_4358	0.1695	0.003337	HILIC-pos_3789	0.06696	0.05558	TRUE
Matched (reciprocal)	HILIC-pos_1176	-0.1693	0.003379	HILIC-pos_527	-0.006959	0.8425	TRUE
Matched (reciprocal)	HILIC-pos_932	0.1684	0.00355	HILIC-pos_776	0.004065	0.9076	TRUE
Matched (reciprocal)	HILIC-pos_699	-0.1684	0.003552	HILIC-pos_2622	0.04318	0.2174	FALSE
Matched (reciprocal)	HILIC-pos_4832	0.1681	0.003615	HILIC-pos_4029	-0.02401	0.4929	FALSE
Matched (reciprocal)	HILIC-pos_1742	-0.1673	0.003781	1-methylnicotinamide	0.04162	0.2344	FALSE
Matched (reciprocal)	C8-pos_709	0.1667	0.0039	LIPID_2770	0.148	2.144e-05	TRUE
Matched (reciprocal)	C8-pos_557	-0.1665	0.003947	LIPID_3062	-0.195	1.892e-08	TRUE
Matched (reciprocal)	C8-pos_955	0.166	0.00406	LIPID_3653	0.002086	0.9525	TRUE
Matched (reciprocal)	HILIC-pos_5089	-0.1659	0.004078	HILIC-pos_4967	-0.3177	1.221e-20	TRUE
Matched (reciprocal)	C8-pos_418	-0.1653	0.004225	LIPID_5375	-0.08521	0.01477	TRUE
Matched (reciprocal)	HILIC-pos_4672	-0.1652	0.004232	HILIC-pos_4598	-0.0353	0.3133	TRUE
Matched (reciprocal)	C10:2_carnitine	0.1645	0.004407	HILIC-pos_4689	0.03561	0.3091	TRUE
Matched (reciprocal)	HILIC-pos_2585	-0.1645	0.004408	HILIC-pos_644	0.0306	0.3822	FALSE
Matched (reciprocal)	HILIC-pos_1152	-0.1641	0.004511	HILIC-pos_1075	-0.05881	0.09279	TRUE
Matched (reciprocal)	HILIC-pos_4171	0.164	0.004544	HILIC-pos_3653	0.2663	9.577e-15	TRUE
Matched (reciprocal)	HILIC-pos_416	0.1638	0.004575	HILIC-pos_167	0.2066	2.47e-09	TRUE
Matched (reciprocal)	HILIC-pos_4080	-0.1633	0.004703	HILIC-pos_3530	-0.1177	0.0007412	TRUE
Matched (reciprocal)	HILIC-pos_2325	0.1628	0.004839	HILIC-pos_2321	0.01399	0.6896	TRUE
Matched (reciprocal)	HILIC-pos_937	0.1626	0.004887	HILIC-pos_761	-0.02119	0.545	FALSE
Matched (reciprocal)	C8-pos_851	-0.1625	0.00493	LIPID_3611	0.00974	0.7809	FALSE
Matched (reciprocal)	HILIC-pos_446	-0.1623	0.004985	HILIC-pos_233	-0.03246	0.3539	TRUE
Matched (reciprocal)	C8-pos_759	0.1621	0.00502	LIPID_3445	0.08089	0.02068	TRUE
Matched (reciprocal)	HILIC-pos_196	0.1619	0.00508	HILIC-pos_5395	-0.08909	0.0108	FALSE
Matched (reciprocal)	HILIC-pos_984	-0.1613	0.005252	HILIC-pos_801	-0.03235	0.3554	TRUE
Matched (reciprocal)	HILIC-pos_5231	-0.1608	0.00539	HILIC-pos_4987	-0.2525	2.299e-13	TRUE
Matched (reciprocal)	HILIC-pos_5082	-0.1608	0.005397	HILIC-pos_4873	-0.1052	0.002587	TRUE
Matched (reciprocal)	HILIC-pos_462	-0.1598	0.005684	HILIC-pos_158	0.006933	0.8431	FALSE
Matched (reciprocal)	HILIC-pos_258	-0.1598	0.005706	HILIC-pos_4673	0.01286	0.7133	FALSE
Matched (reciprocal)	C8-pos_204	0.1592	0.005883	LIPID_1221	0.1931	2.587e-08	TRUE
Matched (reciprocal)	HILIC-pos_428	0.1589	0.005968	HILIC-pos_198	0.07575	0.03029	TRUE
Matched (reciprocal)	HILIC-pos_4893	-0.1589	0.005972	HILIC-pos_4662	-0.1143	0.001061	TRUE
Matched (reciprocal)	HILIC-pos_4973	-0.1589	0.005979	HILIC-pos_3906	0.084	0.01626	FALSE
Matched (reciprocal)	HILIC-pos_4741	-0.1589	0.005993	HILIC-pos_5606	0.03789	0.2791	FALSE
Matched (reciprocal)	HILIC-pos_411	0.1588	0.006003	HILIC-pos_157	0.1961	1.566e-08	TRUE
Matched (reciprocal)	HILIC-pos_900	-0.158	0.006269	HILIC-pos_632	-0.02096	0.5494	TRUE
Matched (reciprocal)	HILIC-pos_5191	0.1578	0.006347	HILIC-pos_4973	0.02643	0.4504	TRUE
Matched (reciprocal)	HILIC-pos_952	0.1573	0.006518	HILIC-pos_815	0.09378	0.007276	TRUE
Matched (reciprocal)	HILIC-pos_2178	-0.1563	0.006853	HILIC-pos_4931	-0.08558	0.01435	TRUE
Matched (reciprocal)	C8-pos_1756	0.156	0.006959	LIPID_5594	0.2289	3.477e-11	TRUE
Matched (reciprocal)	C8-pos_719	0.1557	0.007101	LIPID_3322	-0.00438	0.9005	FALSE
Matched (reciprocal)	HILIC-pos_3415	-0.1556	0.007106	HILIC-pos_3182	0.02153	0.5387	FALSE
Matched (reciprocal)	HILIC-pos_2550	-0.1554	0.007182	HILIC-pos_1412	0.002089	0.9524	FALSE
Matched (reciprocal)	C8-pos_1673	0.1543	0.007632	LIPID_5333	-0.07319	0.03636	FALSE
Matched (reciprocal)	C8-pos_529	0.1542	0.007674	LIPID_3204	0.1174	0.0007668	TRUE
Matched (reciprocal)	HILIC-pos_4059	0.154	0.007721	HILIC-pos_3469	0.01746	0.618	TRUE
Matched (reciprocal)	C8-pos_518	-0.1536	0.007883	LIPID_2649	0.1498	1.682e-05	FALSE
Matched (reciprocal)	HILIC-pos_1843	0.1536	0.007924	HILIC-pos_3000	0.2113	1.043e-09	TRUE
Matched (reciprocal)	C8-pos_495	0.1535	0.007935	LIPID_2892	-0.1159	0.0008998	FALSE
Matched (reciprocal)	C8-pos_1462	-0.1531	0.008097	LIPID_1650	0.1601	4.186e-06	FALSE
Matched (reciprocal)	HILIC-pos_1625	-0.1523	0.008473	HILIC-pos_1205	0.008295	0.8127	FALSE
Matched (reciprocal)	HILIC-pos_5218	-0.1521	0.008535	HILIC-pos_4994	-0.2369	6.74e-12	TRUE
Matched (reciprocal)	HILIC-pos_2470	-0.1521	0.008562	HILIC-pos_65	-0.08617	0.01369	TRUE
Matched (reciprocal)	C8-pos_1922	0.1516	0.00877	LIPID_5922	0.1479	2.169e-05	TRUE
Matched (reciprocal)	C8-pos_749	-0.1514	0.008845	LIPID_2959	-0.00975	0.7807	TRUE
Matched (reciprocal)	HILIC-pos_5253	0.1514	0.008867	HILIC-pos_5033	0.01455	0.6777	TRUE
Matched (reciprocal)	HILIC-pos_3049	0.151	0.009014	HILIC-pos_1948	0.01142	0.7442	TRUE
Matched (reciprocal)	HILIC-pos_3143	0.1508	0.009151	HILIC-pos_1136	0.01519	0.6645	TRUE
Matched (reciprocal)	HILIC-pos_5051	-0.1504	0.00933	HILIC-pos_4854	-0.2354	9.246e-12	TRUE
Matched (reciprocal)	HILIC-pos_934	0.1496	0.009711	HILIC-pos_753	0.02332	0.5054	TRUE
Matched (reciprocal)	cis-trans-hydroxyproline	0.1487	0.01015	HILIC-pos_5125	-0.05651	0.1063	FALSE
Matched (reciprocal)	HILIC-pos_2963	0.1484	0.01032	HILIC-pos_1718	0.004018	0.9087	TRUE
Matched (reciprocal)	C38:4_PC_plasmalogen	-0.1482	0.01042	LIPID_3721	-0.04439	0.2047	TRUE
Matched (reciprocal)	HILIC-pos_1151	-0.148	0.01051	HILIC-pos_1503	0.007087	0.8396	FALSE
Matched (reciprocal)	C36:5_PC_plasmalogen-A	0.1475	0.01078	LIPID_3243	-0.05126	0.143	FALSE
Matched (reciprocal)	C8-pos_1255	-0.1468	0.01117	LIPID_3778	-0.06697	0.05555	TRUE
Matched (reciprocal)	C8-pos_925	0.1466	0.01131	LIPID_4190	-0.02925	0.4034	FALSE
Matched (reciprocal)	C8-pos_1074	0.1463	0.01144	LIPID_4512	-0.02413	0.4907	FALSE
Matched (reciprocal)	C38:5_PE_plasmalogen	0.1463	0.01147	LIPID_3631	-0.01792	0.6088	FALSE
Matched (reciprocal)	HILIC-pos_1185	0.1459	0.01169	HILIC-pos_1040	0.09965	0.004332	TRUE
Matched (reciprocal)	HILIC-pos_1661	-0.1458	0.01175	HILIC-pos_660	-0.02455	0.4832	TRUE
Matched (reciprocal)	C8-pos_743	-0.1453	0.01206	LIPID_3496	-0.0983	0.004893	TRUE
Matched (reciprocal)	HILIC-pos_5709	-0.145	0.01223	HILIC-pos_5510	-0.0968	0.00559	TRUE
Matched (reciprocal)	HILIC-pos_3955	0.1436	0.01307	HILIC-pos_1674	-0.004613	0.8952	FALSE
Matched (reciprocal)	HILIC-pos_3914	-0.1429	0.01355	cotinine	-0.1527	1.145e-05	TRUE
Matched (reciprocal)	HILIC-pos_2479	-0.1429	0.01355	HILIC-pos_2256	-0.01047	0.765	TRUE
Matched (reciprocal)	HILIC-pos_2297	0.1412	0.01472	HILIC-pos_1663	-0.1121	0.001324	FALSE
Matched (reciprocal)	C8-pos_1395	-0.1412	0.01473	C20:4_CE	-0.2279	4.289e-11	TRUE
Matched (reciprocal)	C36:3_PE_plasmalogen	-0.141	0.01487	LIPID_5346	-0.2146	5.647e-10	TRUE
Matched (reciprocal)	HILIC-pos_945	0.1405	0.01525	HILIC-pos_2647	0.02608	0.4564	TRUE
Matched (reciprocal)	HILIC-pos_4833	0.1403	0.01538	HILIC-pos_3277	0.04458	0.2028	TRUE
Matched (reciprocal)	HILIC-pos_4138	-0.1402	0.01546	HILIC-pos_3636	-0.1158	0.0009062	TRUE
Matched (reciprocal)	HILIC-pos_898	-0.1397	0.01582	HILIC-pos_1017	-0.0395	0.2591	TRUE
Matched (reciprocal)	HILIC-pos_2347	-0.1395	0.01594	HILIC-pos_1794	0.04123	0.2389	FALSE
Matched (reciprocal)	C8-pos_1288	0.1394	0.01601	C20:5_CE	-0.09794	0.005054	FALSE
Matched (reciprocal)	HILIC-pos_4947	0.1391	0.01628	HILIC-pos_4748	0.06841	0.05047	TRUE
Matched (reciprocal)	C8-pos_768	0.139	0.01635	LIPID_3444	0.1267	0.0002812	TRUE
Matched (reciprocal)	HILIC-pos_4046	-0.1385	0.01678	HILIC-pos_3450	-0.172	7.479e-07	TRUE
Matched (reciprocal)	HILIC-pos_3519	-0.1383	0.01686	HILIC-pos_2908	0.03886	0.2669	FALSE
Matched (reciprocal)	HILIC-pos_5566	-0.1377	0.01738	HILIC-pos_5255	-0.1425	4.323e-05	TRUE
Matched (reciprocal)	HILIC-pos_4643	0.1376	0.01747	HILIC-pos_4417	0.1733	6.179e-07	TRUE
Matched (reciprocal)	HILIC-pos_3118	-0.1371	0.01792	HILIC-pos_1342	-0.08873	0.01112	TRUE
Matched (reciprocal)	HILIC-pos_1749	0.1368	0.01817	HILIC-pos_1258	0.02483	0.4782	TRUE
Matched (reciprocal)	HILIC-pos_1626	-0.1367	0.01819	HILIC-pos_818	0.03193	0.3618	FALSE
Matched (reciprocal)	HILIC-pos_2303	-0.1357	0.01913	HILIC-pos_4772	-0.1056	0.0025	TRUE
Matched (reciprocal)	HILIC-pos_4500	-0.1356	0.01921	HILIC-pos_1104	0.02505	0.4743	FALSE
Matched (reciprocal)	HILIC-pos_4651	0.1355	0.01928	HILIC-pos_4413	0.178	2.982e-07	TRUE
Matched (reciprocal)	HILIC-pos_968	0.1354	0.01941	HILIC-pos_826	0.1088	0.001825	TRUE
Matched (reciprocal)	HILIC-pos_2987	-0.1353	0.01946	HILIC-pos_476	-0.03255	0.3526	TRUE
Matched (reciprocal)	HILIC-pos_4051	-0.1352	0.01954	HILIC-pos_4067	0.09615	0.005923	FALSE
Matched (reciprocal)	HILIC-pos_4208	0.1349	0.01979	HILIC-pos_3462	-0.06897	0.04862	FALSE
Matched (reciprocal)	HILIC-pos_1772	-0.1349	0.01983	HILIC-pos_1898	0.04238	0.2259	FALSE
Matched (reciprocal)	HILIC-pos_1939	-0.1346	0.02008	HILIC-pos_2065	-0.01902	0.587	TRUE
Matched (reciprocal)	C8-pos_1868	0.1346	0.02011	LIPID_1252	-0.1008	0.003914	FALSE
Matched (reciprocal)	HILIC-pos_894	-0.1345	0.02021	HILIC-pos_729	-0.0491	0.1606	TRUE
Matched (reciprocal)	HILIC-pos_929	0.1343	0.02034	HILIC-pos_725	0.003054	0.9305	TRUE
Matched (reciprocal)	HILIC-pos_855	0.1337	0.02098	HILIC-pos_665	0.06748	0.05372	TRUE
Matched (reciprocal)	C8-pos_358	0.1336	0.02104	LIPID_2417	0.1203	0.0005633	TRUE
Matched (reciprocal)	C8-pos_507	-0.1334	0.02121	LIPID_2877	0.01565	0.6549	FALSE
Matched (reciprocal)	HILIC-pos_4795	-0.1332	0.02141	HILIC-pos_2593	0.04854	0.1655	FALSE
Matched (reciprocal)	HILIC-pos_4758	-0.133	0.02161	HILIC-pos_4422	-0.004404	0.8999	TRUE
Matched (reciprocal)	HILIC-pos_927	0.133	0.02166	HILIC-pos_741	0.0354	0.3119	TRUE
Matched (reciprocal)	HILIC-pos_4574	0.1327	0.02197	HILIC-pos_4332	-0.06972	0.0462	FALSE
Matched (reciprocal)	C8-pos_658	-0.1319	0.02275	LIPID_4276	0.01872	0.5929	FALSE
Matched (reciprocal)	C8-pos_907	0.1318	0.02285	LIPID_3628	-0.1268	0.0002766	FALSE
Matched (reciprocal)	HILIC-pos_4343	0.131	0.02367	HILIC-pos_3958	0.05063	0.148	TRUE
Matched (reciprocal)	HILIC-pos_4753	-0.1307	0.02402	HILIC-pos_890	0.06358	0.06916	FALSE
Matched (reciprocal)	HILIC-pos_1148	-0.1306	0.02413	HILIC-pos_4867	0.1191	0.0006433	FALSE
Matched (reciprocal)	HILIC-pos_4341	0.1305	0.02421	HILIC-pos_3954	0.07445	0.03325	TRUE
Matched (reciprocal)	HILIC-pos_5123	-0.1304	0.02434	HILIC-pos_4928	-0.1665	1.69e-06	TRUE
Matched (reciprocal)	HILIC-pos_3436	0.1304	0.02434	HILIC-pos_2677	0.1085	0.001882	TRUE
Matched (reciprocal)	HILIC-pos_474	-0.1303	0.02453	HILIC-pos_292	-0.02907	0.4064	TRUE
Matched (reciprocal)	HILIC-pos_5371	0.1301	0.02474	HILIC-pos_5108	-0.01392	0.691	FALSE
Matched (reciprocal)	C36:3_PE	-0.1289	0.02612	LIPID_3060	0.03504	0.3168	FALSE
Matched (reciprocal)	HILIC-pos_2230	-0.1288	0.0262	HILIC-pos_2137	0.05047	0.1493	FALSE
Matched (reciprocal)	HILIC-pos_5185	-0.1285	0.02658	HILIC-pos_4965	-0.2743	1.379e-15	TRUE
Matched (reciprocal)	C8-pos_488	0.1282	0.02685	LIPID_3095	0.09509	0.006497	TRUE
Matched (reciprocal)	HILIC-pos_4359	-0.1282	0.0269	HILIC-pos_3953	-0.02125	0.544	TRUE
Matched (reciprocal)	HILIC-pos_5111	-0.1279	0.02723	HILIC-pos_4922	-0.1346	0.0001126	TRUE
Matched (reciprocal)	HILIC-pos_604	0.1278	0.02733	HILIC-pos_2090	0.08469	0.0154	TRUE
Matched (reciprocal)	HILIC-pos_5033	-0.1273	0.02797	HILIC-pos_4851	-0.1023	0.003401	TRUE
Matched (reciprocal)	HILIC-pos_2150	-0.1273	0.02798	HILIC-pos_1717	-0.06578	0.06002	TRUE
Matched (reciprocal)	HILIC-pos_2137	-0.1272	0.02808	HILIC-pos_2265	0.007264	0.8357	FALSE
Matched (reciprocal)	HILIC-pos_3299	-0.127	0.02833	HILIC-pos_2722	0.01865	0.5943	FALSE
Matched (reciprocal)	HILIC-pos_439	0.127	0.02837	HILIC-pos_175	0.1611	3.659e-06	TRUE
Matched (reciprocal)	HILIC-pos_5216	-0.1269	0.02856	HILIC-pos_5017	-0.07211	0.03922	TRUE
Matched (reciprocal)	HILIC-pos_506	-0.1268	0.0286	HILIC-pos_391	-0.02638	0.4511	TRUE
Matched (reciprocal)	HILIC-pos_2162	-0.1264	0.02918	HILIC-pos_1687	-0.08034	0.02156	TRUE
Matched (reciprocal)	HILIC-pos_5277	0.1263	0.02931	HILIC-pos_5046	0.08832	0.0115	TRUE
Matched (reciprocal)	HILIC-pos_4219	-0.1262	0.02936	HILIC-pos_3496	0.003418	0.9223	FALSE
Matched (reciprocal)	HILIC-pos_2131	-0.1258	0.02995	HILIC-pos_5102	0.06655	0.05711	FALSE
Matched (reciprocal)	HILIC-pos_4961	-0.1257	0.03	HILIC-pos_4717	-0.01695	0.6284	TRUE
Matched (reciprocal)	C8-pos_510	-0.1257	0.03003	LIPID_2985	0.08757	0.01223	FALSE
Matched (reciprocal)	HILIC-pos_3611	-0.1257	0.03008	HILIC-pos_721	0.005218	0.8815	FALSE
Matched (reciprocal)	HILIC-pos_3652	-0.1251	0.03084	HILIC-pos_2986	0.0796	0.0228	FALSE
Matched (reciprocal)	HILIC-pos_822	-0.1248	0.03126	HILIC-pos_697	0.006977	0.8421	FALSE
Matched (reciprocal)	HILIC-pos_1386	0.1246	0.03154	HILIC-pos_5574	0.09892	0.00463	TRUE
Matched (reciprocal)	HILIC-pos_267	0.1244	0.03186	HILIC-pos_2162	0.06931	0.04751	TRUE
Matched (reciprocal)	HILIC-pos_1525	0.1238	0.03266	HILIC-pos_356	0.05352	0.1262	TRUE
Matched (reciprocal)	HILIC-pos_4599	-0.1236	0.03289	HILIC-pos_4346	0.07665	0.02836	FALSE
Matched (reciprocal)	HILIC-pos_2569	-0.1231	0.03363	HILIC-pos_2332	0.007227	0.8365	FALSE
Matched (reciprocal)	HILIC-pos_867	-0.1228	0.03416	HILIC-pos_550	0.06973	0.0462	FALSE
Matched (reciprocal)	HILIC-pos_2842	0.1227	0.03429	HILIC-pos_1463	0.01555	0.6569	TRUE
Matched (reciprocal)	HILIC-pos_4874	-0.1225	0.0346	HILIC-pos_2262	0.06522	0.06226	FALSE
Matched (reciprocal)	C8-pos_1331	-0.1223	0.0348	C22:6_CE	-0.2032	4.499e-09	TRUE
Matched (reciprocal)	HILIC-pos_1063	-0.1219	0.03539	HILIC-pos_924	-0.06882	0.0491	TRUE
Matched (reciprocal)	HILIC-pos_2363	-0.1217	0.03577	HILIC-pos_2213	-0.01076	0.7586	TRUE
Matched (reciprocal)	HILIC-pos_5718	-0.1217	0.03579	HILIC-pos_5542	0.01025	0.7698	FALSE
Matched (reciprocal)	HILIC-pos_4462	-0.1216	0.03587	HILIC-pos_4197	-0.08872	0.01113	TRUE
Matched (reciprocal)	HILIC-pos_1436	-0.1215	0.0361	HILIC-pos_4100	-0.01702	0.6269	TRUE
Matched (reciprocal)	C8-pos_203	0.1213	0.03628	LIPID_1085	0.0007444	0.983	TRUE
Matched (reciprocal)	C8-pos_221	-0.1213	0.0364	C20:4_LPC	-0.2494	4.577e-13	TRUE
Matched (reciprocal)	HILIC-pos_4916	0.1212	0.03646	HILIC-pos_4701	-0.008554	0.807	FALSE
Matched (reciprocal)	HILIC-pos_3062	0.1208	0.03721	HILIC-pos_2555	0.1079	0.001995	TRUE
Matched (reciprocal)	C8-pos_595	0.1207	0.03729	LIPID_2697	0.06122	0.08012	TRUE
Matched (reciprocal)	C8-pos_535	0.1192	0.03969	LIPID_2794	-0.1033	0.003089	FALSE
Matched (reciprocal)	C8-pos_368	0.1192	0.03975	LIPID_2641	0.04564	0.1922	TRUE
Matched (reciprocal)	HILIC-pos_5832	-0.1192	0.03978	HILIC-pos_3251	0.1892	4.976e-08	FALSE
Matched (reciprocal)	HILIC-pos_5255	0.1187	0.04062	HILIC-pos_5053	-0.1354	0.0001024	FALSE
Matched (reciprocal)	HILIC-pos_1045	0.1182	0.04148	HILIC-pos_2357	0.0918	0.008614	TRUE
Matched (reciprocal)	C8-pos_405	0.1177	0.04225	LIPID_2698	0.07331	0.03606	TRUE
Matched (reciprocal)	HILIC-pos_2460	-0.1176	0.04248	HILIC-pos_1992	0.01069	0.7602	FALSE
Matched (reciprocal)	HILIC-pos_3433	0.1175	0.04259	HILIC-pos_2675	0.109	0.001804	TRUE
Matched (reciprocal)	HILIC-pos_4451	0.1173	0.04304	HILIC-pos_3639	0.04745	0.1751	TRUE
Matched (reciprocal)	HILIC-pos_4457	0.117	0.04351	HILIC-pos_4095	0.04028	0.2498	TRUE
Matched (reciprocal)	HILIC-pos_866	-0.1169	0.04368	HILIC-pos_2816	0.0398	0.2556	FALSE
Matched (reciprocal)	HILIC-pos_2138	-0.1167	0.04411	HILIC-pos_2264	-0.01617	0.6443	TRUE
Matched (reciprocal)	HILIC-pos_871	-0.1167	0.04414	HILIC-pos_2868	0.04939	0.1582	FALSE
Matched (reciprocal)	HILIC-pos_4135	0.1166	0.04437	HILIC-pos_3606	0.18	2.187e-07	TRUE
Matched (reciprocal)	HILIC-pos_417	0.1164	0.0447	HILIC-pos_153	0.1767	3.633e-07	TRUE
Matched (reciprocal)	HILIC-pos_5708	-0.1162	0.04503	HILIC-pos_5509	-0.08319	0.01733	TRUE
Matched (reciprocal)	HILIC-pos_4879	0.1157	0.04591	HILIC-pos_4648	-0.07775	0.02618	FALSE
Matched (reciprocal)	HILIC-pos_3349	0.1155	0.04637	HILIC-pos_1974	0.001756	0.96	TRUE
Matched (reciprocal)	HILIC-pos_4325	0.115	0.0474	HILIC-pos_3877	0.07467	0.03273	TRUE
Matched (reciprocal)	HILIC-pos_859	0.1148	0.04776	HILIC-pos_795	0.0511	0.1442	TRUE
Matched (reciprocal)	HILIC-pos_4627	-0.1147	0.04785	HILIC-pos_4389	0.07411	0.03408	FALSE
Matched (reciprocal)	HILIC-pos_2481	-0.114	0.04927	HILIC-pos_1671	-0.002152	0.951	TRUE
Matched (reciprocal)	HILIC-pos_4938	0.1138	0.04975	HILIC-pos_4330	0.001827	0.9584	TRUE
Matched (reciprocal)	HILIC-pos_2142	-0.1137	0.04992	HILIC-pos_5546	-0.07199	0.03954	TRUE
Matched (reciprocal)	HILIC-pos_1987	0.1136	0.05011	HILIC-pos_2174	0.01306	0.7091	TRUE
Matched (reciprocal)	C8-pos_144	-0.113	0.05129	LIPID_447	-0.004076	0.9073	TRUE
Matched (reciprocal)	C8-pos_727	-0.113	0.05133	LIPID_3350	-0.0855	0.01444	TRUE
Matched (reciprocal)	C8-pos_777	-0.1128	0.05174	LIPID_3507	-0.09942	0.004423	TRUE
Matched (reciprocal)	HILIC-pos_5256	0.1123	0.05287	HILIC-pos_5048	-0.06975	0.04612	FALSE
Matched (reciprocal)	HILIC-pos_4420	0.1121	0.05315	HILIC-pos_4150	-0.1346	0.0001121	FALSE
Matched (reciprocal)	C8-pos_1436	0.1117	0.05414	LIPID_5161	-0.2898	2.713e-17	FALSE
Matched (reciprocal)	C8-pos_516	-0.1116	0.05438	LIPID_2972	0.09521	0.006426	FALSE
Matched (reciprocal)	HILIC-pos_5491	-0.1114	0.05475	HILIC-pos_413	-0.08655	0.01328	TRUE
Matched (reciprocal)	C8-pos_442	-0.1113	0.055	LIPID_2731	-0.1778	3.104e-07	TRUE
Matched (reciprocal)	C8-pos_409	0.1112	0.05514	C34:3_PC	0.07116	0.04188	TRUE
Matched (reciprocal)	HILIC-pos_579	0.1107	0.05633	HILIC-pos_509	-0.02033	0.5615	FALSE
Matched (reciprocal)	HILIC-pos_626	-0.1106	0.05652	HILIC-pos_410	0.005104	0.8841	FALSE
Matched (reciprocal)	HILIC-pos_3801	0.1106	0.05658	HILIC-pos_3054	0.0876	0.0122	TRUE
Matched (reciprocal)	C8-pos_977	0.1105	0.05665	LIPID_3786	-0.01029	0.7688	FALSE
Matched (reciprocal)	C36:3_PC	0.1105	0.05671	C38:6_PC	0.05544	0.1131	TRUE
Matched (reciprocal)	HILIC-pos_1801	0.1101	0.05754	HILIC-pos_1341	0.004968	0.8872	TRUE
Matched (reciprocal)	HILIC-pos_2007	-0.1091	0.06004	HILIC-pos_4213	0.03514	0.3155	FALSE
Matched (reciprocal)	HILIC-pos_781	-0.1086	0.06118	HILIC-pos_2616	0.05402	0.1226	FALSE
Matched (reciprocal)	HILIC-pos_4417	-0.1083	0.06184	HILIC-pos_3902	0.01877	0.5919	FALSE
Matched (reciprocal)	C8-pos_199	0.1081	0.06241	LIPID_1007	-0.07294	0.03701	FALSE
Matched (reciprocal)	HILIC-pos_5714	-0.1078	0.06312	HILIC-pos_5166	-0.1017	0.003605	TRUE
Matched (reciprocal)	HILIC-pos_1298	-0.1075	0.06378	HILIC-pos_1278	-0.02522	0.4713	TRUE
Matched (reciprocal)	HILIC-pos_4561	-0.1071	0.06485	HILIC-pos_4316	-0.06165	0.07801	TRUE
Matched (reciprocal)	HILIC-pos_862	-0.1069	0.06546	HILIC-pos_3005	0.03974	0.2562	FALSE
Matched (reciprocal)	HILIC-pos_5833	0.1065	0.06625	HILIC-pos_5618	0.007301	0.8348	TRUE
Matched (reciprocal)	C8-pos_798	-0.1065	0.06645	LIPID_3442	0.02036	0.561	FALSE
Matched (reciprocal)	HILIC-pos_930	0.1061	0.06745	HILIC-pos_728	0.003115	0.9291	TRUE
Matched (reciprocal)	HILIC-pos_2430	-0.1059	0.06797	HILIC-pos_2306	0.0701	0.04505	FALSE
Matched (reciprocal)	HILIC-pos_3285	-0.1056	0.06868	HILIC-pos_2773	0.07478	0.03249	FALSE
Matched (reciprocal)	HILIC-pos_1649	-0.1049	0.0706	HILIC-pos_1768	0.03303	0.3454	FALSE
Matched (reciprocal)	HILIC-pos_615	-0.1048	0.07074	HILIC-pos_424	-0.009926	0.7768	TRUE
Matched (reciprocal)	HILIC-pos_4133	0.1046	0.07142	HILIC-pos_3607	0.1718	7.739e-07	TRUE
Matched (reciprocal)	HILIC-pos_5025	-0.1037	0.07389	HILIC-pos_4857	-0.07808	0.02553	TRUE
Matched (reciprocal)	HILIC-pos_5342	0.1031	0.07561	HILIC-pos_5119	0.089	0.01087	TRUE
Matched (reciprocal)	HILIC-pos_4614	0.103	0.07587	HILIC-pos_4373	-0.0333	0.3415	FALSE
Matched (reciprocal)	HILIC-pos_4090	0.1029	0.07615	HILIC-pos_3235	0.03179	0.3639	TRUE
Matched (reciprocal)	HILIC-pos_2622	0.1027	0.07679	HILIC-pos_441	-0.006501	0.8527	FALSE
Matched (reciprocal)	HILIC-pos_5333	-0.1018	0.07923	HILIC-pos_5082	0.1592	4.778e-06	FALSE
Matched (reciprocal)	HILIC-pos_5767	0.1016	0.07982	HILIC-pos_5584	0.1081	0.001962	TRUE
Matched (reciprocal)	HILIC-pos_4352	0.1016	0.07998	HILIC-pos_3978	0.02122	0.5444	TRUE
Matched (reciprocal)	HILIC-pos_5611	0.1015	0.08028	HILIC-pos_1194	0.01254	0.7203	TRUE
Matched (reciprocal)	HILIC-pos_1040	0.1014	0.08055	HILIC-pos_1722	-0.07119	0.04179	FALSE
Matched (reciprocal)	HILIC-pos_3424	0.1012	0.08112	HILIC-pos_774	0.03839	0.2728	TRUE
Matched (reciprocal)	HILIC-pos_803	-0.101	0.08176	HILIC-pos_642	0.02492	0.4766	FALSE
Matched (reciprocal)	HILIC-pos_956	0.1005	0.08317	HILIC-pos_432	-0.005195	0.8821	FALSE
Matched (reciprocal)	HILIC-pos_640	0.1005	0.0833	HILIC-pos_639	-0.02957	0.3983	FALSE
Matched (reciprocal)	HILIC-pos_4452	0.1003	0.08398	HILIC-pos_4088	-0.09891	0.004631	FALSE
Matched (reciprocal)	HILIC-pos_3973	-0.09919	0.08741	HILIC-pos_3378	0.0232	0.5076	FALSE
Matched (reciprocal)	HILIC-pos_2699	-0.099	0.08799	HILIC-pos_515	-0.009923	0.7769	TRUE
Matched (reciprocal)	HILIC-pos_4630	-0.099	0.08802	HILIC-pos_4391	-0.01948	0.578	TRUE
Matched (reciprocal)	C8-pos_663	-0.09876	0.08879	LIPID_2982	0.033	0.3459	FALSE
Matched (reciprocal)	HILIC-pos_3709	-0.09874	0.08884	HILIC-pos_1399	0.01926	0.5823	FALSE
Matched (reciprocal)	HILIC-pos_4912	0.09806	0.09108	HILIC-pos_4674	0.004848	0.8899	TRUE
Matched (reciprocal)	HILIC-pos_277	0.09789	0.09163	HILIC-pos_864	0.01771	0.613	TRUE
Matched (reciprocal)	HILIC-pos_4237	-0.09779	0.09197	HILIC-pos_3702	-0.03312	0.3441	TRUE
Matched (reciprocal)	C8-pos_541	0.09769	0.09233	LIPID_4576	-6.741e-05	0.9985	FALSE
Matched (reciprocal)	C8-pos_689	0.0974	0.09328	LIPID_3288	-0.01528	0.6627	FALSE
Matched (reciprocal)	HILIC-pos_5245	0.09732	0.09356	HILIC-pos_5031	-0.06468	0.06445	FALSE
Matched (reciprocal)	HILIC-pos_2208	-0.09685	0.09515	HILIC-pos_2325	0.09834	0.004874	FALSE
Matched (reciprocal)	HILIC-pos_4165	-0.09684	0.09521	HILIC-pos_3300	0.01345	0.7008	FALSE
Matched (reciprocal)	C8-pos_501	0.09654	0.09623	LIPID_3005	-0.07634	0.02902	FALSE
Matched (reciprocal)	HILIC-pos_897	-0.0962	0.0974	HILIC-pos_654	0.0295	0.3994	FALSE
Matched (reciprocal)	HILIC-pos_2771	0.0959	0.09847	HILIC-pos_987	0.01003	0.7745	TRUE
Matched (reciprocal)	C8-pos_482	0.09571	0.09914	LIPID_2733	0.01636	0.6403	TRUE
Matched (reciprocal)	HILIC-pos_889	0.0954	0.1002	HILIC-pos_722	0.1079	0.002007	TRUE
Matched (reciprocal)	HILIC-pos_43	0.09537	0.1004	HILIC-pos_4714	-0.1284	0.0002322	FALSE
Matched (reciprocal)	HILIC-pos_1180	0.09536	0.1004	HILIC-pos_1032	0.03918	0.263	TRUE
Matched (reciprocal)	HILIC-pos_219	-0.09531	0.1006	HILIC-pos_2347	0.06078	0.08232	FALSE
Matched (reciprocal)	HILIC-pos_3288	-0.09485	0.1022	HILIC-pos_2725	0.02769	0.4289	FALSE
Matched (reciprocal)	HILIC-pos_3849	0.0947	0.1028	HILIC-pos_2010	0.05677	0.1047	TRUE
Matched (reciprocal)	HILIC-pos_4009	0.0942	0.1046	HILIC-pos_2586	0.04599	0.1888	TRUE
Matched (reciprocal)	HILIC-pos_792	0.09406	0.1051	HILIC-pos_647	0.05457	0.1188	TRUE
Matched (reciprocal)	HILIC-pos_1141	-0.09396	0.1055	HILIC-pos_4550	-0.07349	0.0356	TRUE
Matched (reciprocal)	HILIC-pos_809	-0.09393	0.1056	HILIC-pos_1519	0.06021	0.08527	FALSE
Matched (reciprocal)	C8-pos_976	0.09379	0.1061	LIPID_3946	-0.006852	0.8449	FALSE
Matched (reciprocal)	C8-pos_1459	-0.0936	0.1068	LIPID_2407	0.05107	0.1445	FALSE
Matched (reciprocal)	C8-pos_628	0.09348	0.1073	LIPID_3326	-0.01415	0.6861	FALSE
Matched (reciprocal)	HILIC-pos_4925	-0.09307	0.1088	HILIC-pos_4681	-0.03374	0.3352	TRUE
Matched (reciprocal)	HILIC-pos_4141	-0.09285	0.1097	HILIC-pos_3583	-0.0148	0.6726	TRUE
Matched (reciprocal)	HILIC-pos_519	-0.0928	0.1099	HILIC-pos_316	-0.03746	0.2846	TRUE
Matched (reciprocal)	HILIC-pos_4052	0.09279	0.1099	HILIC-pos_3470	0.0107	0.7599	TRUE
Matched (reciprocal)	HILIC-pos_960	0.09177	0.1139	HILIC-pos_459	0.002864	0.9348	TRUE
Matched (reciprocal)	HILIC-pos_2820	0.09162	0.1145	HILIC-pos_1219	0.001316	0.97	TRUE
Matched (reciprocal)	C8-pos_200	-0.09162	0.1145	LIPID_704	-0.04748	0.1749	TRUE
Matched (reciprocal)	HILIC-pos_1779	-0.0914	0.1154	HILIC-pos_1901	0.02572	0.4625	FALSE
Matched (reciprocal)	HILIC-pos_3597	-0.09134	0.1156	HILIC-pos_2751	0.06411	0.06686	FALSE
Matched (reciprocal)	HILIC-pos_1419	-0.09126	0.1159	HILIC-pos_1409	0.01387	0.6919	FALSE
Matched (reciprocal)	C8-pos_107	-0.09121	0.1161	LIPID_4297	-0.1622	3.137e-06	TRUE
Matched (reciprocal)	C22:5_CE	-0.09117	0.1163	LIPID_5254	-0.2138	6.575e-10	TRUE
Matched (reciprocal)	HILIC-pos_5769	0.09112	0.1165	HILIC-pos_5582	0.1096	0.001691	TRUE
Matched (reciprocal)	HILIC-pos_5801	0.0911	0.1166	poor_sig_histidine	-0.04316	0.2176	FALSE
Matched (reciprocal)	HILIC-pos_628	0.09096	0.1171	HILIC-pos_2743	0.04523	0.1962	TRUE
Matched (reciprocal)	HILIC-pos_2768	-0.09078	0.1179	HILIC-pos_2451	0.1306	0.00018	FALSE
Matched (reciprocal)	HILIC-pos_5273	0.09077	0.1179	HILIC-pos_5057	0.06544	0.06139	TRUE
Matched (reciprocal)	HILIC-pos_137	-0.09031	0.1198	HILIC-pos_1801	0.006391	0.8552	FALSE
Matched (reciprocal)	HILIC-pos_953	0.0901	0.1207	HILIC-pos_2643	-0.07188	0.03985	FALSE
Matched (reciprocal)	HILIC-pos_3148	0.09	0.1211	HILIC-pos_525	-0.000781	0.9822	FALSE
Matched (reciprocal)	C8-pos_57	0.08983	0.1218	LIPID_847	0.06791	0.05219	TRUE
Matched (reciprocal)	HILIC-pos_1104	-0.08968	0.1224	HILIC-pos_474	-0.03115	0.3736	TRUE
Matched (reciprocal)	HILIC-pos_1611	0.08946	0.1233	HILIC-pos_1681	0.007254	0.8359	TRUE
Matched (reciprocal)	HILIC-pos_3856	0.08933	0.1239	HILIC-pos_2959	-0.05765	0.09944	FALSE
Matched (reciprocal)	HILIC-pos_4854	-0.08919	0.1245	HILIC-pos_4345	0.03917	0.2632	FALSE
Matched (reciprocal)	HILIC-pos_1446	0.08891	0.1257	HILIC-pos_548	0.02802	0.4235	TRUE
Matched (reciprocal)	C8-pos_395	-0.08886	0.1259	LIPID_595	0.08806	0.01175	FALSE
Matched (reciprocal)	HILIC-pos_3967	-0.08882	0.1261	HILIC-pos_3372	0.01145	0.7436	FALSE
Matched (reciprocal)	HILIC-pos_5744	-0.08877	0.1263	HILIC-pos_2443	-0.01969	0.5738	TRUE
Matched (reciprocal)	C8-pos_1464	-0.08866	0.1267	LIPID_5285	-0.2488	5.218e-13	TRUE
Matched (reciprocal)	HILIC-pos_3970	-0.08864	0.1268	HILIC-pos_3371	0.02309	0.5096	FALSE
Matched (reciprocal)	HILIC-pos_1512	-0.08856	0.1272	HILIC-pos_1134	0.007072	0.8399	FALSE
Matched (reciprocal)	C8-pos_279	-0.08845	0.1276	C18:0_LPC	-0.1661	1.793e-06	TRUE
Matched (reciprocal)	HILIC-pos_4683	-0.08811	0.1291	HILIC-pos_4376	-0.04429	0.2057	TRUE
Matched (reciprocal)	HILIC-pos_4102	-0.088	0.1296	HILIC-pos_5357	0.02297	0.5118	FALSE
Matched (reciprocal)	HILIC-pos_3296	-0.08743	0.1321	HILIC-pos_2714	0.0293	0.4026	FALSE
Matched (reciprocal)	C8-pos_943	0.08711	0.1336	LIPID_3656	-0.07795	0.02579	FALSE
Matched (reciprocal)	HILIC-pos_736	0.08679	0.135	HILIC-pos_1139	0.006042	0.863	TRUE
Matched (reciprocal)	HILIC-pos_1921	0.08671	0.1353	HILIC-pos_1292	-0.03499	0.3176	FALSE
Matched (reciprocal)	C8-pos_818	0.08627	0.1374	LIPID_3526	-0.06557	0.06084	FALSE
Matched (reciprocal)	C8-pos_216	-0.08553	0.1408	C22:6_LPC	-0.1722	7.229e-07	TRUE
Matched (reciprocal)	HILIC-pos_662	-0.08534	0.1416	HILIC-pos_789	-0.0247	0.4804	TRUE
Matched (reciprocal)	HILIC-pos_783	-0.08527	0.142	serine	-0.232	1.86e-11	TRUE
Matched (reciprocal)	C8-pos_1540	0.08489	0.1438	LIPID_5247	-0.195	1.893e-08	FALSE
Matched (reciprocal)	C8-pos_548	0.0847	0.1447	C36:1_PE	0.1078	0.002009	TRUE
Matched (reciprocal)	HILIC-pos_4967	-0.08434	0.1464	HILIC-pos_4731	-0.09804	0.005006	TRUE
Matched (reciprocal)	HILIC-pos_1501	-0.08414	0.1473	HILIC-pos_2089	0.06734	0.0542	FALSE
Matched (reciprocal)	C8-pos_1055	0.08409	0.1476	C24:0_SM	0.04288	0.2206	TRUE
Matched (reciprocal)	HILIC-pos_4767	0.08401	0.148	HILIC-pos_4572	-0.03517	0.315	FALSE
Matched (reciprocal)	C8-pos_1025	-0.08394	0.1483	LIPID_3806	-0.01869	0.5934	TRUE
Matched (reciprocal)	HILIC-pos_5614	-0.08362	0.1499	HILIC-pos_4548	0.0814	0.0199	FALSE
Matched (reciprocal)	HILIC-pos_5260	-0.08308	0.1525	HILIC-pos_5023	0.004033	0.9083	FALSE
Matched (reciprocal)	HILIC-pos_973	-0.08307	0.1526	HILIC-pos_68	0.08221	0.01869	FALSE
Matched (reciprocal)	HILIC-pos_4346	0.08296	0.1531	HILIC-pos_3825	0.01134	0.7461	TRUE
Matched (reciprocal)	HILIC-pos_4521	-0.08185	0.1587	HILIC-pos_4264	-0.0363	0.2997	TRUE
Matched (reciprocal)	C8-pos_737	-0.08165	0.1597	LIPID_3404	0.08569	0.01422	FALSE
Matched (reciprocal)	HILIC-pos_4231	0.08152	0.1604	HILIC-pos_3406	0.1482	2.086e-05	TRUE
Matched (reciprocal)	C8-pos_362	0.08148	0.1606	LIPID_2426	0.08766	0.01214	TRUE
Matched (reciprocal)	HILIC-pos_4379	-0.081	0.1631	HILIC-pos_4188	0.1041	0.002877	FALSE
Matched (reciprocal)	HILIC-pos_4213	-0.08098	0.1632	HILIC-pos_3561	-0.04502	0.1983	TRUE
Matched (reciprocal)	HILIC-pos_2082	-0.08032	0.1667	HILIC-pos_802	-0.05104	0.1447	TRUE
Matched (reciprocal)	HILIC-pos_3643	-0.08028	0.1669	HILIC-pos_5197	0.0008831	0.9799	FALSE
Matched (reciprocal)	HILIC-pos_4311	-0.07979	0.1695	HILIC-pos_3883	0.004706	0.8931	FALSE
Matched (reciprocal)	HILIC-pos_4524	-0.07977	0.1696	HILIC-pos_4003	-0.02161	0.5371	TRUE
Matched (reciprocal)	HILIC-pos_4370	0.07958	0.1706	HILIC-pos_4059	0.05631	0.1076	TRUE
Matched (reciprocal)	C8-pos_784	-0.07945	0.1713	LIPID_3505	-0.1239	0.0003841	TRUE
Matched (reciprocal)	HILIC-pos_216	-0.07874	0.1752	HILIC-pos_5028	0.08343	0.017	FALSE
Matched (reciprocal)	HILIC-pos_825	-0.07828	0.1777	HILIC-pos_640	-0.07993	0.02224	TRUE
Matched (reciprocal)	HILIC-pos_761	-0.0781	0.1788	HILIC-pos_2460	0.05798	0.09751	FALSE
Matched (reciprocal)	HILIC-pos_4648	0.07809	0.1788	HILIC-pos_4415	0.1405	5.497e-05	TRUE
Matched (reciprocal)	C8-pos_1621	-0.07774	0.1808	LIPID_5200	-0.09239	0.008193	TRUE
Matched (reciprocal)	HILIC-pos_813	-0.07757	0.1817	HILIC-pos_2752	0.05864	0.09373	FALSE
Matched (reciprocal)	HILIC-pos_3971	-0.07754	0.1819	HILIC-pos_3373	0.02918	0.4045	FALSE
Matched (reciprocal)	HILIC-pos_3001	0.07747	0.1823	HILIC-pos_4308	-0.06268	0.07316	FALSE
Matched (reciprocal)	HILIC-pos_5174	-0.07736	0.1829	HILIC-pos_4950	-0.2017	5.929e-09	TRUE
Matched (reciprocal)	HILIC-pos_5629	-0.07734	0.183	HILIC-pos_2378	0.05256	0.1331	FALSE
Matched (reciprocal)	HILIC-pos_4456	0.07712	0.1843	HILIC-pos_4180	-0.1496	1.729e-05	FALSE
Matched (reciprocal)	HILIC-pos_158	0.07689	0.1856	HILIC-pos_351	0.02445	0.485	TRUE
Matched (reciprocal)	HILIC-pos_1640	0.07681	0.1861	HILIC-pos_1516	-0.0003973	0.9909	FALSE
Matched (reciprocal)	HILIC-pos_633	-0.07674	0.1864	HILIC-pos_497	-0.003791	0.9138	TRUE
Matched (reciprocal)	C8-pos_280	-0.07663	0.1871	LIPID_1254	-0.1138	0.001109	TRUE
Matched (reciprocal)	C8-pos_1926	0.07656	0.1875	LIPID_2126	0.02503	0.4746	TRUE
Matched (reciprocal)	HILIC-pos_5276	-0.07625	0.1893	HILIC-pos_5073	-0.1832	1.316e-07	TRUE
Matched (reciprocal)	C8-pos_1471	-0.07603	0.1906	LIPID_1582	0.05706	0.1029	FALSE
Matched (reciprocal)	HILIC-pos_1263	-0.07602	0.1906	HILIC-pos_5686	-0.04297	0.2196	TRUE
Matched (reciprocal)	HILIC-pos_4482	-0.07587	0.1915	HILIC-pos_5360	0.04817	0.1687	FALSE
Matched (reciprocal)	HILIC-pos_3473	0.07569	0.1926	HILIC-pos_1268	0.03008	0.3903	TRUE
Matched (reciprocal)	HILIC-pos_858	-0.07563	0.1929	HILIC-pos_625	0.008445	0.8094	FALSE
Matched (reciprocal)	HILIC-pos_5705	-0.07558	0.1933	HILIC-pos_5511	-0.1031	0.00316	TRUE
Matched (reciprocal)	HILIC-pos_5225	0.0754	0.1943	HILIC-pos_4982	0.1198	0.000599	TRUE
Matched (reciprocal)	HILIC-pos_4476	-0.07539	0.1943	cytosine	-0.04695	0.1798	TRUE
Matched (reciprocal)	HILIC-pos_2011	0.07536	0.1946	HILIC-pos_1958	0.006952	0.8426	TRUE
Matched (reciprocal)	C8-pos_583	0.07508	0.1962	LIPID_3115	0.09115	0.009093	TRUE
Matched (reciprocal)	HILIC-pos_3608	-0.07482	0.1977	HILIC-pos_5544	0.05533	0.1138	FALSE
Matched (reciprocal)	HILIC-pos_598	0.07432	0.2008	HILIC-pos_510	-0.007561	0.8291	FALSE
Matched (reciprocal)	HILIC-pos_5954	0.07412	0.202	HILIC-pos_5653	0.03998	0.2534	TRUE
Matched (reciprocal)	HILIC-pos_1430	-0.07409	0.2022	HILIC-pos_1400	-0.001982	0.9549	TRUE
Matched (reciprocal)	HILIC-pos_665	-0.07393	0.2032	HILIC-pos_406	0.02463	0.4818	FALSE
Matched (reciprocal)	HILIC-pos_844	-0.07376	0.2042	HILIC-pos_670	0.02503	0.4746	FALSE
Matched (reciprocal)	C8-pos_237	-0.07367	0.2048	C18:0_LPE	-0.09536	0.006345	TRUE
Matched (reciprocal)	HILIC-pos_4590	0.07354	0.2056	HILIC-pos_4367	0.02455	0.4832	TRUE
Matched (reciprocal)	HILIC-pos_3935	-0.07329	0.2071	HILIC-pos_4238	0.05022	0.1513	FALSE
Matched (reciprocal)	HILIC-pos_1460	-0.07323	0.2075	HILIC-pos_876	0.0833	0.01717	FALSE
Matched (reciprocal)	HILIC-pos_974	0.07301	0.2089	HILIC-pos_745	-0.01799	0.6074	FALSE
Matched (reciprocal)	HILIC-pos_1500	-0.07266	0.2111	HILIC-pos_1728	-0.01668	0.6339	TRUE
Matched (reciprocal)	HILIC-pos_3838	0.07261	0.2114	HILIC-pos_3212	0.08364	0.01672	TRUE
Matched (reciprocal)	HILIC-pos_2209	0.07257	0.2116	HILIC-pos_4766	-0.1327	0.0001413	FALSE
Matched (reciprocal)	HILIC-pos_830	-0.07229	0.2134	HILIC-pos_659	0.02173	0.5349	FALSE
Matched (reciprocal)	HILIC-pos_3843	0.07227	0.2135	HILIC-pos_2954	-0.03577	0.3068	FALSE
Matched (reciprocal)	HILIC-pos_5455	0.07193	0.2157	HILIC-pos_985	0.01625	0.6425	TRUE
Matched (reciprocal)	HILIC-pos_1521	-0.07177	0.2167	HILIC-pos_145	0.2358	8.393e-12	FALSE
Matched (reciprocal)	N-carbamoyl-beta-alanine	-0.07174	0.2169	HILIC-pos_4633	0.04787	0.1713	FALSE
Matched (reciprocal)	HILIC-pos_2016	-0.0717	0.2171	HILIC-pos_2349	0.01009	0.7733	FALSE
Matched (reciprocal)	C8-pos_863	0.07149	0.2185	LIPID_3869	-0.0649	0.06354	FALSE
Matched (reciprocal)	HILIC-pos_2490	-0.07147	0.2187	HILIC-pos_5094	0.07405	0.03422	FALSE
Matched (reciprocal)	HILIC-pos_864	-0.07138	0.2192	HILIC-pos_494	0.01795	0.6081	FALSE
Matched (reciprocal)	HILIC-pos_3957	-0.07134	0.2195	HILIC-pos_77	0.04508	0.1978	FALSE
Matched (reciprocal)	HILIC-pos_3556	-0.07106	0.2213	HILIC-pos_2936	-0.03807	0.2767	TRUE
Matched (reciprocal)	HILIC-pos_2482	0.071	0.2217	HILIC-pos_623	-0.02677	0.4446	FALSE
Matched (reciprocal)	HILIC-pos_1912	0.071	0.2217	HILIC-pos_2411	-0.00575	0.8696	FALSE
Matched (reciprocal)	C8-pos_616	-0.07086	0.2226	LIPID_3193	-0.1279	0.0002449	TRUE
Matched (reciprocal)	HILIC-pos_3850	0.07056	0.2246	HILIC-pos_3309	-0.02725	0.4363	FALSE
Matched (reciprocal)	HILIC-pos_1134	-0.07039	0.2257	HILIC-pos_5149	0.04209	0.2292	FALSE
Matched (reciprocal)	HILIC-pos_5953	0.07024	0.2267	alpha-glycerophosphocholine	0.004217	0.9041	TRUE
Matched (reciprocal)	HILIC-pos_752	-0.07	0.2283	HILIC-pos_3697	0.05244	0.134	FALSE
Matched (reciprocal)	HILIC-pos_745	-0.06973	0.2301	HILIC-pos_656	0.05489	0.1167	FALSE
Matched (reciprocal)	HILIC-pos_836	0.06963	0.2307	HILIC-pos_518	0.004999	0.8865	TRUE
Matched (reciprocal)	HILIC-pos_4044	-0.06962	0.2309	HILIC-pos_3457	-0.05344	0.1267	TRUE
Matched (reciprocal)	HILIC-pos_1933	0.06955	0.2313	HILIC-pos_1993	0.09228	0.00827	TRUE
Matched (reciprocal)	HILIC-pos_4738	-0.06936	0.2326	HILIC-pos_4490	-0.03252	0.3529	TRUE
Matched (reciprocal)	HILIC-pos_2387	-0.0693	0.233	HILIC-pos_2331	0.04442	0.2044	FALSE
Matched (reciprocal)	C8-pos_218	0.06921	0.2336	LIPID_1340	0.1058	0.002456	TRUE
Matched (reciprocal)	HILIC-pos_5742	-0.06917	0.2339	arginine	-0.0889	0.01097	TRUE
Matched (reciprocal)	HILIC-pos_637	-0.06908	0.2345	HILIC-pos_1757	0.06991	0.04561	FALSE
Matched (reciprocal)	C8-pos_180	-0.06874	0.2368	LIPID_932	0.07129	0.04151	FALSE
Matched (reciprocal)	ADMA	0.06873	0.2368	HILIC-pos_5623	0.05506	0.1156	TRUE
Matched (reciprocal)	HILIC-pos_5139	-0.06869	0.2371	HILIC-pos_4942	-0.1785	2.781e-07	TRUE
Matched (reciprocal)	HILIC-pos_597	-0.06835	0.2394	HILIC-pos_291	0.0487	0.1641	FALSE
Matched (reciprocal)	HILIC-pos_6176	0.06812	0.2411	HILIC-pos_2571	0.01115	0.7502	TRUE
Matched (reciprocal)	HILIC-pos_2491	0.06805	0.2416	HILIC-pos_2501	-0.04428	0.2058	FALSE
Matched (reciprocal)	C8-pos_1570	-0.06799	0.242	LIPID_2566	-0.01826	0.6021	TRUE
Matched (reciprocal)	HILIC-pos_3740	0.06777	0.2435	HILIC-pos_1648	0.05594	0.1099	TRUE
Matched (reciprocal)	HILIC-pos_4654	-0.06756	0.2449	HILIC-pos_4436	-0.02798	0.4243	TRUE
Matched (reciprocal)	HILIC-pos_5547	0.06747	0.2456	HILIC-pos_5252	0.03813	0.2761	TRUE
Matched (reciprocal)	HILIC-pos_4554	-0.06726	0.2471	HILIC-pos_4312	-0.02876	0.4114	TRUE
Matched (reciprocal)	HILIC-pos_3129	-0.06705	0.2485	HILIC-pos_3604	-0.01378	0.6939	TRUE
Matched (reciprocal)	HILIC-pos_2682	0.06705	0.2486	HILIC-pos_2965	0.01799	0.6073	TRUE
Matched (reciprocal)	HILIC-pos_1099	0.06695	0.2493	HILIC-pos_2050	0.0009496	0.9784	TRUE
Matched (reciprocal)	HILIC-pos_2372	0.0669	0.2496	HILIC-pos_1240	-0.004183	0.9049	FALSE
Matched (reciprocal)	C8-pos_936	0.06685	0.25	LIPID_3782	-0.001971	0.9551	FALSE
Matched (reciprocal)	HILIC-pos_1101	0.06663	0.2515	HILIC-pos_948	-0.011	0.7534	FALSE
Matched (reciprocal)	HILIC-pos_4464	0.06639	0.2532	HILIC-pos_4246	0.04872	0.1639	TRUE
Matched (reciprocal)	HILIC-pos_1966	0.06603	0.2559	HILIC-pos_1441	0.01415	0.6862	TRUE
Matched (reciprocal)	HILIC-pos_5047	-0.06591	0.2567	HILIC-pos_4853	-0.1565	6.877e-06	TRUE
Matched (reciprocal)	HILIC-pos_821	-0.06578	0.2576	HILIC-pos_2383	0.05945	0.08926	FALSE
Matched (reciprocal)	HILIC-pos_116	-0.06551	0.2596	HILIC-pos_436	-0.00254	0.9422	TRUE
Matched (reciprocal)	HILIC-pos_4342	0.06524	0.2616	HILIC-pos_3942	0.08876	0.01109	TRUE
Matched (reciprocal)	HILIC-pos_1664	0.06524	0.2616	HILIC-pos_2867	0.02123	0.5444	TRUE
Matched (reciprocal)	HILIC-pos_422	0.0652	0.2619	HILIC-pos_179	0.1441	3.528e-05	TRUE
Matched (reciprocal)	HILIC-pos_892	-0.0648	0.2648	HILIC-pos_2826	0.05353	0.126	FALSE
Matched (reciprocal)	HILIC-pos_4431	0.06435	0.2681	HILIC-pos_4014	0.004974	0.8871	TRUE
Matched (reciprocal)	HILIC-pos_2937	0.06426	0.2688	HILIC-pos_3080	0.1189	0.0006535	TRUE
Matched (reciprocal)	HILIC-pos_4698	0.06416	0.2696	HILIC-pos_4460	-0.01555	0.6571	FALSE
Matched (reciprocal)	HILIC-pos_3696	0.06408	0.2701	HILIC-pos_2852	0.0827	0.018	TRUE
Matched (reciprocal)	HILIC-pos_3275	-0.06384	0.272	HILIC-pos_473	-0.01456	0.6775	TRUE
Matched (reciprocal)	HILIC-pos_1150	0.06381	0.2722	HILIC-pos_944	-0.04856	0.1653	FALSE
Matched (reciprocal)	C8-pos_1053	0.0638	0.2723	LIPID_4228	0.07354	0.03548	TRUE
Matched (reciprocal)	HILIC-pos_4300	0.06373	0.2728	HILIC-pos_3985	-0.01207	0.7303	FALSE
Matched (reciprocal)	HILIC-pos_1919	0.06367	0.2732	HILIC-pos_3500	0.07525	0.03141	TRUE
Matched (reciprocal)	HILIC-pos_4960	-0.06356	0.2741	HILIC-pos_4708	-0.082	0.01899	TRUE
Matched (reciprocal)	C8-pos_61	-0.06353	0.2743	LIPID_41	0.01689	0.6296	FALSE
Matched (reciprocal)	HILIC-pos_4439	0.06339	0.2754	HILIC-pos_4043	-0.07752	0.02662	FALSE
Matched (reciprocal)	HILIC-pos_814	0.06316	0.2771	HILIC-pos_626	0.06323	0.07069	TRUE
Matched (reciprocal)	HILIC-pos_571	0.06306	0.2778	HILIC-pos_380	0.01341	0.7018	TRUE
Matched (reciprocal)	HILIC-pos_3274	-0.06172	0.2882	glutamate	0.2403	3.313e-12	FALSE
Matched (reciprocal)	HILIC-pos_654	-0.06117	0.2926	HILIC-pos_5573	-0.0639	0.06777	TRUE
Matched (reciprocal)	HILIC-pos_1467	-0.06092	0.2946	HILIC-pos_1593	0.01971	0.5735	FALSE
Matched (reciprocal)	HILIC-pos_4354	0.06082	0.2953	HILIC-pos_3976	0.06721	0.05466	TRUE
Matched (reciprocal)	HILIC-pos_4475	-0.06071	0.2962	HILIC-pos_4261	0.05968	0.08805	FALSE
Matched (reciprocal)	HILIC-pos_3161	-0.06036	0.299	HILIC-pos_1954	0.009356	0.7893	FALSE
Matched (reciprocal)	HILIC-pos_594	-0.0599	0.3027	HILIC-pos_1008	0.0392	0.2628	FALSE
Matched (reciprocal)	HILIC-pos_1575	-0.05988	0.3029	HILIC-pos_1000	-0.03446	0.3249	TRUE
Matched (reciprocal)	HILIC-pos_3635	0.05959	0.3052	HILIC-pos_3306	-0.006175	0.86	FALSE
Matched (reciprocal)	C38:7_PC_plasmalogen	0.05926	0.3079	LIPID_3306	-0.03601	0.3036	FALSE
Matched (reciprocal)	HILIC-pos_4629	0.05923	0.3082	16:1-carnitine	0.1007	0.003943	TRUE
Matched (reciprocal)	HILIC-pos_3890	0.05889	0.311	HILIC-pos_3003	-0.06489	0.06359	FALSE
Matched (reciprocal)	HILIC-pos_3646	0.05879	0.3118	HILIC-pos_1422	0.01448	0.6792	TRUE
Matched (reciprocal)	HILIC-pos_4752	0.05848	0.3143	HILIC-pos_4511	-0.03904	0.2647	FALSE
Matched (reciprocal)	HILIC-pos_1552	0.05825	0.3163	HILIC-pos_2429	0.1583	5.41e-06	TRUE
Matched (reciprocal)	C8-pos_1373	-0.05792	0.319	C14:0_CE	-0.09279	0.007918	TRUE
Matched (reciprocal)	HILIC-pos_1376	0.05777	0.3203	HILIC-pos_1408	0.137	8.461e-05	TRUE
Matched (reciprocal)	HILIC-pos_4371	0.05738	0.3236	HILIC-pos_4074	0.1245	0.0003588	TRUE
Matched (reciprocal)	HILIC-pos_1060	-0.05727	0.3245	HILIC-pos_4139	0.08116	0.02027	FALSE
Matched (reciprocal)	HILIC-pos_3093	0.05726	0.3246	HILIC-pos_1025	-0.01258	0.7194	FALSE
Matched (reciprocal)	HILIC-pos_4109	-0.05716	0.3254	HILIC-pos_3563	-0.06041	0.08421	TRUE
Matched (reciprocal)	HILIC-pos_3897	0.05684	0.3281	HILIC-pos_3001	-0.07656	0.02856	FALSE
Matched (reciprocal)	HILIC-pos_4427	0.05683	0.3282	HILIC-pos_4026	0.0002979	0.9932	TRUE
Matched (reciprocal)	HILIC-pos_5272	-0.05682	0.3283	HILIC-pos_5076	-0.1064	0.002312	TRUE
Matched (reciprocal)	HILIC-pos_678	-0.0568	0.3285	HILIC-pos_449	0.02412	0.4909	FALSE
Matched (reciprocal)	HILIC-pos_832	-0.05642	0.3317	HILIC-pos_607	0.01733	0.6206	FALSE
Matched (reciprocal)	HILIC-pos_6	0.05633	0.3325	HILIC-pos_1765	0.01087	0.7562	TRUE
Matched (reciprocal)	HILIC-pos_4094	0.05581	0.337	HILIC-pos_2937	-0.06429	0.06607	FALSE
Matched (reciprocal)	HILIC-pos_3895	0.05573	0.3377	HILIC-pos_2997	-0.06569	0.06038	FALSE
Matched (reciprocal)	HILIC-pos_624	-0.05573	0.3377	HILIC-pos_219	-0.002917	0.9336	TRUE
Matched (reciprocal)	HILIC-pos_895	0.05564	0.3384	HILIC-pos_662	0.0117	0.7383	TRUE
Matched (reciprocal)	HILIC-pos_1287	-0.05563	0.3385	HILIC-pos_273	0.145	3.163e-05	FALSE
Matched (reciprocal)	HILIC-pos_109	-0.05542	0.3404	HILIC-pos_2641	-0.04616	0.1872	TRUE
Matched (reciprocal)	HILIC-pos_2024	0.0554	0.3406	HILIC-pos_2041	-0.02265	0.5177	FALSE
Matched (reciprocal)	HILIC-pos_4239	0.05531	0.3413	HILIC-pos_3537	0.01375	0.6945	TRUE
Matched (reciprocal)	HILIC-pos_1383	-0.0553	0.3414	HILIC-pos_1010	-0.03123	0.3724	TRUE
Matched (reciprocal)	HILIC-pos_5137	-0.05521	0.3422	HILIC-pos_4932	-0.1416	4.809e-05	TRUE
Matched (reciprocal)	HILIC-pos_4664	0.05512	0.343	HILIC-pos_4434	0.1194	0.0006245	TRUE
Matched (reciprocal)	HILIC-pos_4902	0.05498	0.3443	HILIC-pos_4663	-0.05503	0.1158	FALSE
Matched (reciprocal)	HILIC-pos_1862	-0.05474	0.3464	HILIC-pos_1394	0.02619	0.4545	FALSE
Matched (reciprocal)	HILIC-pos_4387	-0.05458	0.3477	HILIC-pos_4129	0.04311	0.2181	FALSE
Matched (reciprocal)	HILIC-pos_1421	-0.0544	0.3493	HILIC-pos_1652	0.07935	0.02323	FALSE
Matched (reciprocal)	xanthosine	0.05414	0.3517	HILIC-pos_2707	-0.03977	0.2559	FALSE
Matched (reciprocal)	HILIC-pos_4650	-0.05411	0.3519	HILIC-pos_4326	-0.169	1.163e-06	TRUE
Matched (reciprocal)	HILIC-pos_951	0.05389	0.3539	HILIC-pos_699	0.03407	0.3305	TRUE
Matched (reciprocal)	HILIC-pos_4434	0.05369	0.3557	HILIC-pos_4042	0.007738	0.8251	TRUE
Matched (reciprocal)	HILIC-pos_758	0.05356	0.3568	HILIC-pos_3183	0.07572	0.03036	TRUE
Matched (reciprocal)	HILIC-pos_586	-0.05341	0.3583	HILIC-pos_352	-0.06288	0.07226	TRUE
Matched (reciprocal)	HILIC-pos_5172	0.05338	0.3585	HILIC-pos_4949	0.01307	0.709	TRUE
Matched (reciprocal)	C8-pos_1932	0.05331	0.3591	LIPID_2044	0.03234	0.3557	TRUE
Matched (reciprocal)	HILIC-pos_3470	0.05296	0.3623	HILIC-pos_3343	0.0112	0.749	TRUE
Matched (reciprocal)	HILIC-pos_3379	-0.05281	0.3636	HILIC-pos_5269	-0.03166	0.3658	TRUE
Matched (reciprocal)	C8-pos_93	0.05281	0.3637	LIPID_2650	0.02424	0.4887	TRUE
Matched (reciprocal)	HILIC-pos_4597	0.05189	0.3721	HILIC-pos_4365	0.02132	0.5425	TRUE
Matched (reciprocal)	HILIC-pos_2027	-0.05165	0.3743	HILIC-pos_1482	0.02575	0.462	FALSE
Matched (reciprocal)	HILIC-pos_5163	-0.05164	0.3744	HILIC-pos_4937	-0.1237	0.000392	TRUE
Matched (reciprocal)	C8-pos_1206	0.05155	0.3752	LIPID_5650	0.1602	4.114e-06	TRUE
Matched (reciprocal)	C8-pos_96	0.05111	0.3793	LIPID_287	0.08407	0.01617	TRUE
Matched (reciprocal)	HILIC-pos_805	0.05075	0.3827	HILIC-pos_615	0.05919	0.09067	TRUE
Matched (reciprocal)	C8-pos_1914	-0.05057	0.3844	LIPID_813	0.08351	0.0169	FALSE
Matched (reciprocal)	HILIC-pos_4013	-0.05046	0.3854	HILIC-pos_3161	-0.003303	0.9249	TRUE
Matched (reciprocal)	HILIC-pos_829	-0.05031	0.3868	HILIC-pos_683	0.07078	0.043	FALSE
Matched (reciprocal)	HILIC-pos_4299	0.0501	0.3888	HILIC-pos_3846	-0.003881	0.9117	FALSE
Matched (reciprocal)	HILIC-pos_4976	-0.05006	0.3892	HILIC-pos_4711	-0.04362	0.2127	TRUE
Matched (reciprocal)	HILIC-pos_840	0.04998	0.3899	HILIC-pos_540	0.01764	0.6144	TRUE
Matched (reciprocal)	C8-pos_92	0.04996	0.3901	LIPID_289	0.067	0.05544	TRUE
Matched (reciprocal)	HILIC-pos_576	-0.04988	0.3909	HILIC-pos_433	-0.007416	0.8323	TRUE
Matched (reciprocal)	C8-pos_590	0.04982	0.3915	LIPID_3106	0.09248	0.008133	TRUE
Matched (reciprocal)	C8-pos_1000	0.04977	0.392	LIPID_3937	0.002332	0.9469	TRUE
Matched (reciprocal)	HILIC-pos_771	-0.04976	0.3921	HILIC-pos_522	0.01543	0.6594	FALSE
Matched (reciprocal)	C8-pos_1470	-0.04969	0.3927	C18:2_CE	-0.2386	4.757e-12	TRUE
Matched (reciprocal)	HILIC-pos_3549	-0.04967	0.3929	HILIC-pos_2926	-0.05184	0.1385	TRUE
Matched (reciprocal)	C8-pos_681	0.04965	0.3931	LIPID_3328	-0.04094	0.2421	FALSE
Matched (reciprocal)	HILIC-pos_4660	0.04959	0.3937	HILIC-pos_4442	0.08132	0.02001	TRUE
Matched (reciprocal)	HILIC-pos_1782	0.04926	0.3968	HILIC-pos_1900	0.00263	0.9401	TRUE
Matched (reciprocal)	HILIC-pos_4880	0.04901	0.3992	HILIC-pos_4650	0.02473	0.4801	TRUE
Matched (reciprocal)	HILIC-pos_3340	-0.04806	0.4085	HILIC-pos_1210	-0.07635	0.02901	TRUE
Matched (reciprocal)	HILIC-pos_1484	-0.04785	0.4105	HILIC-pos_1537	-0.01649	0.6376	TRUE
Matched (reciprocal)	HILIC-pos_4099	0.0477	0.4119	HILIC-pos_1079	-0.03872	0.2687	FALSE
Matched (reciprocal)	HILIC-pos_1993	0.04757	0.4132	HILIC-pos_1572	-0.03044	0.3846	FALSE
Matched (reciprocal)	HILIC-pos_191	0.0475	0.414	HILIC-pos_79	0.03924	0.2623	TRUE
Matched (reciprocal)	C8-pos_747	-0.04716	0.4173	C38:5_PC	0.08091	0.02065	FALSE
Matched (reciprocal)	allantoin	0.04695	0.4194	HILIC-pos_3559	-0.03402	0.3311	FALSE
Matched (reciprocal)	C8-pos_1878	-0.04679	0.421	LIPID_4089	-0.09174	0.008659	TRUE
Matched (reciprocal)	HILIC-pos_1984	-0.04674	0.4215	HILIC-pos_1673	-0.04615	0.1873	TRUE
Matched (reciprocal)	HILIC-pos_795	-0.04662	0.4227	HILIC-pos_2470	0.06078	0.08233	FALSE
Matched (reciprocal)	HILIC-pos_1451	0.04658	0.423	HILIC-pos_842	0.07083	0.04283	TRUE
Matched (reciprocal)	C8-pos_588	0.04658	0.423	LIPID_3149	0.09553	0.006253	TRUE
Matched (reciprocal)	HILIC-pos_3151	-0.04656	0.4232	HILIC-pos_814	0.07407	0.03417	FALSE
Matched (reciprocal)	HILIC-pos_4430	0.04617	0.4271	HILIC-pos_4047	-0.001299	0.9704	FALSE
Matched (reciprocal)	HILIC-pos_4216	0.04608	0.428	thyroxine	-0.03408	0.3303	FALSE
Matched (reciprocal)	HILIC-pos_2316	0.04605	0.4283	HILIC-pos_596	0.03042	0.385	TRUE
Matched (reciprocal)	HILIC-pos_4553	-0.04593	0.4295	HILIC-pos_4307	-0.05408	0.1222	TRUE
Matched (reciprocal)	HILIC-pos_2215	0.04586	0.4302	HILIC-pos_2625	-0.07109	0.04209	FALSE
Matched (reciprocal)	HILIC-pos_3559	-0.04549	0.434	HILIC-pos_2927	-0.05123	0.1432	TRUE
Matched (reciprocal)	C8-pos_63	-0.0453	0.436	LIPID_2309	-0.01051	0.7641	TRUE
Matched (reciprocal)	C8-pos_999	0.04524	0.4366	C24:1_SM	0.01074	0.759	TRUE
Matched (reciprocal)	HILIC-pos_5422	0.04517	0.4372	HILIC-pos_1363	-0.024	0.4931	FALSE
Matched (reciprocal)	HILIC-pos_1462	-0.04498	0.4392	HILIC-pos_461	-0.008396	0.8105	TRUE
Matched (reciprocal)	HILIC-pos_4438	0.04496	0.4393	HILIC-pos_4027	-0.006931	0.8431	FALSE
Matched (reciprocal)	HILIC-pos_1904	0.04485	0.4405	HILIC-pos_903	0.00845	0.8093	TRUE
Matched (reciprocal)	HILIC-pos_4839	0.04482	0.4408	HILIC-pos_4179	-0.004441	0.8991	FALSE
Matched (reciprocal)	HILIC-pos_565	-0.04472	0.4418	HILIC-pos_883	-0.0235	0.5021	TRUE
Matched (reciprocal)	HILIC-pos_5589	0.04465	0.4425	HILIC-pos_4427	-0.1053	0.002578	FALSE
Matched (reciprocal)	HILIC-pos_5220	0.0446	0.443	HILIC-pos_4993	-0.04453	0.2033	FALSE
Matched (reciprocal)	HILIC-pos_5594	-0.04455	0.4435	HILIC-pos_5275	-0.06003	0.08617	TRUE
Matched (reciprocal)	HILIC-pos_3562	-0.04445	0.4446	HILIC-pos_2938	-0.04608	0.188	TRUE
Matched (reciprocal)	HILIC-pos_2772	-0.04442	0.4449	HILIC-pos_2453	0.12	0.000582	FALSE
Matched (reciprocal)	C8-pos_1725	0.04435	0.4456	LIPID_5581	-0.009263	0.7914	FALSE
Matched (reciprocal)	HILIC-pos_1282	0.04413	0.4479	HILIC-pos_4988	-0.3599	1.993e-26	FALSE
Matched (reciprocal)	C36:4_PC_plasmalogen	0.04393	0.45	LIPID_3305	-0.08948	0.01046	FALSE
Matched (reciprocal)	HILIC-pos_284	-0.04367	0.4527	HILIC-pos_1595	-0.06474	0.06421	TRUE
Matched (reciprocal)	HILIC-pos_5738	-0.04353	0.4541	HILIC-pos_5535	0.03822	0.2749	FALSE
Matched (reciprocal)	C8-pos_696	-0.04338	0.4556	LIPID_1195	0.08515	0.01485	FALSE
Matched (reciprocal)	HILIC-pos_1100	-0.04335	0.4559	HILIC-pos_1072	0.06889	0.04887	FALSE
Matched (reciprocal)	HILIC-pos_1663	0.04304	0.4591	HILIC-pos_5426	-0.1274	0.0002596	FALSE
Matched (reciprocal)	C8-pos_411	-0.04301	0.4595	LIPID_750	0.0851	0.01491	FALSE
Matched (reciprocal)	HILIC-pos_341	-0.04293	0.4603	HILIC-pos_4479	-0.06059	0.0833	TRUE
Matched (reciprocal)	HILIC-pos_568	-0.0428	0.4617	HILIC-pos_359	-0.001548	0.9647	TRUE
Matched (reciprocal)	HILIC-pos_848	-0.04278	0.4619	HILIC-pos_614	0.07239	0.03846	FALSE
Matched (reciprocal)	HILIC-pos_4610	0.04265	0.4633	HILIC-pos_4370	0.04373	0.2115	TRUE
Matched (reciprocal)	HILIC-pos_888	-0.04254	0.4644	HILIC-pos_663	0.02883	0.4102	FALSE
Matched (reciprocal)	HILIC-pos_5732	-0.04236	0.4663	HILIC-pos_5361	0.0229	0.513	FALSE
Matched (reciprocal)	HILIC-pos_687	-0.04221	0.4679	HILIC-pos_346	0.03715	0.2885	FALSE
Matched (reciprocal)	HILIC-pos_4570	-0.0421	0.469	HILIC-pos_1048	-0.01926	0.5824	TRUE
Matched (reciprocal)	HILIC-pos_5096	-0.04205	0.4696	HILIC-pos_1659	0.05019	0.1515	FALSE
Matched (reciprocal)	HILIC-pos_3964	-0.04204	0.4697	HILIC-pos_1147	-0.03283	0.3484	TRUE
Matched (reciprocal)	HILIC-pos_5114	-0.04198	0.4703	HILIC-pos_2821	0.04522	0.1963	FALSE
Matched (reciprocal)	HILIC-pos_4045	0.04187	0.4715	HILIC-pos_3458	-0.005602	0.8729	FALSE
Matched (reciprocal)	C8-pos_1367	0.04178	0.4724	LIPID_5082	0.2792	4.146e-16	TRUE
Matched (reciprocal)	HILIC-pos_4092	0.04171	0.4731	HILIC-pos_3541	0.1303	0.0001873	TRUE
Matched (reciprocal)	HILIC-pos_4154	-0.04167	0.4736	HILIC-pos_3628	0.1806	1.997e-07	FALSE
Matched (reciprocal)	C8-pos_284	0.04155	0.4748	LIPID_2120	-0.3218	3.712e-21	FALSE
Matched (reciprocal)	HILIC-pos_695	-0.04122	0.4784	HILIC-pos_503	0.03857	0.2705	FALSE
Matched (reciprocal)	HILIC-pos_881	0.04119	0.4788	HILIC-pos_610	0.05306	0.1294	TRUE
Matched (reciprocal)	HILIC-pos_1751	-0.04067	0.4843	HILIC-pos_1986	0.09399	0.007147	FALSE
Matched (reciprocal)	HILIC-pos_750	-0.04064	0.4846	HILIC-pos_2360	0.06509	0.06279	FALSE
Matched (reciprocal)	C38:6_PC_plasmalogen	0.0406	0.4851	LIPID_5125	-0.1098	0.001665	FALSE
Matched (reciprocal)	C8-pos_577	-0.04052	0.4859	C32:0_PC	0.1217	0.0004882	FALSE
Matched (reciprocal)	HILIC-pos_322	0.0404	0.4872	HILIC-pos_568	0.06201	0.0763	TRUE
Matched (reciprocal)	HILIC-pos_563	0.04027	0.4886	HILIC-pos_2085	0.06682	0.0561	TRUE
Matched (reciprocal)	HILIC-pos_599	-0.0402	0.4893	HILIC-pos_259	0.1036	0.003025	FALSE
Matched (reciprocal)	C8-pos_781	-0.0399	0.4926	LIPID_3595	-0.02122	0.5444	TRUE
Matched (reciprocal)	C8-pos_31	-0.03986	0.4931	LIPID_142	0.108	0.001978	FALSE
Matched (reciprocal)	HILIC-pos_2323	0.03962	0.4957	HILIC-pos_4734	-0.09995	0.004218	FALSE
Matched (reciprocal)	HILIC-pos_841	0.03952	0.4968	HILIC-pos_612	-0.006548	0.8517	FALSE
Matched (reciprocal)	HILIC-pos_853	0.03926	0.4995	HILIC-pos_2592	0.04205	0.2296	TRUE
Matched (reciprocal)	HILIC-pos_5580	-0.03919	0.5003	HILIC-pos_5280	-0.1208	0.0005329	TRUE
Matched (reciprocal)	HILIC-pos_3041	0.03886	0.504	HILIC-pos_1120	0.01501	0.6681	TRUE
Matched (reciprocal)	HILIC-pos_5056	-0.03875	0.5051	HILIC-pos_4862	-0.1473	2.349e-05	TRUE
Matched (reciprocal)	HILIC-pos_4612	-0.03873	0.5054	HILIC-pos_4363	0.06534	0.06176	FALSE
Matched (reciprocal)	HILIC-pos_372	0.03869	0.5058	HILIC-pos_690	0.03417	0.329	TRUE
Matched (reciprocal)	HILIC-pos_5257	-0.03869	0.5058	HILIC-pos_5041	0.08717	0.01263	FALSE
Matched (reciprocal)	HILIC-pos_2375	-0.03868	0.506	HILIC-pos_2762	0.08852	0.01131	FALSE
Matched (reciprocal)	HILIC-pos_4121	-0.03867	0.5061	HILIC-pos_3590	-0.05546	0.113	TRUE
Matched (reciprocal)	HILIC-pos_847	0.03842	0.5088	HILIC-pos_599	0.06542	0.06145	TRUE
Matched (reciprocal)	HILIC-pos_3555	-0.0384	0.509	HILIC-pos_2928	-0.04993	0.1536	TRUE
Matched (reciprocal)	HILIC-pos_5133	0.03823	0.5109	HILIC-pos_4161	0.05153	0.1409	TRUE
Matched (reciprocal)	C8-pos_1852	-0.03817	0.5116	LIPID_4418	-0.01198	0.7324	TRUE
Matched (reciprocal)	HILIC-pos_177	0.03811	0.5122	HILIC-pos_59	-0.07685	0.02797	FALSE
Matched (reciprocal)	HILIC-pos_4639	0.03806	0.5128	HILIC-pos_4402	0.06455	0.06498	TRUE
Matched (reciprocal)	HILIC-pos_1628	-0.03806	0.5128	HILIC-pos_1967	0.009946	0.7764	FALSE
Matched (reciprocal)	C8-pos_642	0.03806	0.5128	LIPID_3625	-0.02906	0.4065	FALSE
Matched (reciprocal)	HILIC-pos_777	-0.03762	0.5177	HILIC-pos_2923	0.04499	0.1986	FALSE
Matched (reciprocal)	HILIC-pos_901	-0.03706	0.5239	HILIC-pos_700	-0.009578	0.7844	TRUE
Matched (reciprocal)	C8-pos_1342	-0.03662	0.5289	C18:3_CE	-0.156	7.379e-06	TRUE
Matched (reciprocal)	HILIC-pos_4623	-0.03654	0.5298	HILIC-pos_3695	0.05713	0.1025	FALSE
Matched (reciprocal)	HILIC-pos_1916	-0.0362	0.5336	HILIC-pos_2038	0.0627	0.07307	FALSE
Matched (reciprocal)	HILIC-pos_3040	0.03618	0.5338	HILIC-pos_4921	0.0005379	0.9877	TRUE
Matched (reciprocal)	C8-pos_59	0.03593	0.5367	LIPID_3836	-0.02557	0.4653	FALSE
Matched (reciprocal)	C34:0_PC	0.03562	0.5403	LIPID_3601	-0.09328	0.007592	FALSE
Matched (reciprocal)	HILIC-pos_321	-0.03556	0.5409	HILIC-pos_1763	0.03033	0.3862	FALSE
Matched (reciprocal)	HILIC-pos_588	0.03546	0.542	HILIC-pos_3249	0.04873	0.1638	TRUE
Matched (reciprocal)	HILIC-pos_3272	0.0353	0.5439	HILIC-pos_803	-0.01401	0.6891	FALSE
Matched (reciprocal)	HILIC-pos_611	-0.03508	0.5463	HILIC-pos_5284	-0.1005	0.004029	TRUE
Matched (reciprocal)	HILIC-pos_2151	0.03481	0.5495	HILIC-pos_2106	0.06074	0.08253	TRUE
Matched (reciprocal)	HILIC-pos_5822	-0.03444	0.5537	HILIC-pos_1348	0.04684	0.1808	FALSE
Matched (reciprocal)	HILIC-pos_5036	-0.03439	0.5543	HILIC-pos_4933	-0.1943	2.118e-08	TRUE
Matched (reciprocal)	HILIC-pos_1860	-0.03433	0.555	HILIC-pos_5674	-0.02181	0.5333	TRUE
Matched (reciprocal)	HILIC-pos_4115	-0.03423	0.5561	HILIC-pos_3571	0.08754	0.01225	FALSE
Matched (reciprocal)	C8-pos_91	0.03414	0.5572	LIPID_152	0.04517	0.1968	TRUE
Matched (reciprocal)	HILIC-pos_3573	0.03406	0.5581	HILIC-pos_2845	-0.09752	0.005245	FALSE
Matched (reciprocal)	HILIC-pos_1207	0.03402	0.5586	HILIC-pos_1138	0.006302	0.8572	TRUE
Matched (reciprocal)	HILIC-pos_5105	-0.03395	0.5594	HILIC-pos_4930	-0.09511	0.006487	TRUE
Matched (reciprocal)	HILIC-pos_2565	0.03394	0.5595	HILIC-pos_652	0.02071	0.5542	TRUE
Matched (reciprocal)	HILIC-pos_2213	0.03386	0.5604	HILIC-pos_2281	0.06736	0.05414	TRUE
Matched (reciprocal)	HILIC-pos_5237	0.03386	0.5605	HILIC-pos_4998	0.06905	0.04836	TRUE
Matched (reciprocal)	C8-pos_655	0.03371	0.5621	C36:4_PC-B	0.1317	0.0001587	TRUE
Matched (reciprocal)	C8-pos_884	-0.03365	0.5629	LIPID_3511	-0.2151	5.132e-10	TRUE
Matched (reciprocal)	HILIC-pos_4861	-0.03339	0.5658	HILIC-pos_4635	-0.03439	0.3259	TRUE
Matched (reciprocal)	HILIC-pos_4525	0.03332	0.5667	HILIC-pos_4278	0.1422	4.452e-05	TRUE
Matched (reciprocal)	HILIC-pos_5127	0.03322	0.5679	HILIC-pos_4917	0.000373	0.9915	TRUE
Matched (reciprocal)	HILIC-pos_3347	0.03279	0.5729	HILIC-pos_4181	0.01393	0.6908	TRUE
Matched (reciprocal)	HILIC-pos_3314	-0.03276	0.5732	HILIC-pos_2789	0.06791	0.05219	FALSE
Matched (reciprocal)	HILIC-pos_5328	-0.03271	0.5738	HILIC-pos_4020	0.0287	0.4124	FALSE
Matched (reciprocal)	HILIC-pos_1934	0.03261	0.575	HILIC-pos_1328	-0.09199	0.008472	FALSE
Matched (reciprocal)	HILIC-pos_2952	0.03257	0.5755	HILIC-pos_1146	-0.0437	0.2118	FALSE
Matched (reciprocal)	HILIC-pos_449	0.03209	0.5811	HILIC-pos_266	0.00496	0.8874	TRUE
Matched (reciprocal)	HILIC-pos_3342	-0.03208	0.5812	HILIC-pos_562	0.03995	0.2538	FALSE
Matched (reciprocal)	HILIC-pos_3534	-0.03177	0.5849	HILIC-pos_2920	-0.04768	0.173	TRUE
Matched (reciprocal)	HILIC-pos_578	-0.03169	0.5858	HILIC-pos_350	-0.0575	0.1003	TRUE
Matched (reciprocal)	HILIC-pos_3027	-0.03164	0.5864	HILIC-pos_2803	0.04138	0.2371	FALSE
Matched (reciprocal)	HILIC-pos_5740	-0.03158	0.5871	HILIC-pos_5540	0.04791	0.171	FALSE
Matched (reciprocal)	HILIC-pos_466	0.0315	0.5881	HILIC-pos_282	-0.02512	0.4731	FALSE
Matched (reciprocal)	HILIC-pos_4563	0.03147	0.5884	HILIC-pos_4320	-0.009248	0.7917	FALSE
Matched (reciprocal)	HILIC-pos_5262	-0.03144	0.5888	HILIC-pos_5040	0.0855	0.01444	FALSE
Matched (reciprocal)	HILIC-pos_2091	0.03136	0.5897	HILIC-pos_4628	-0.0117	0.7383	FALSE
Matched (reciprocal)	HILIC-pos_3322	-0.03119	0.5918	HILIC-pos_2634	-0.02914	0.4052	TRUE
Matched (reciprocal)	HILIC-pos_2033	0.03076	0.5968	HILIC-pos_3913	-0.003365	0.9234	FALSE
Matched (reciprocal)	HILIC-pos_6311	0.03076	0.5969	HILIC-pos_1250	0.02259	0.5189	TRUE
Matched (reciprocal)	HILIC-pos_663	-0.03065	0.5982	HILIC-pos_2609	0.05912	0.09109	FALSE
Matched (reciprocal)	HILIC-pos_1514	0.03008	0.605	HILIC-pos_750	-0.02981	0.3945	FALSE
Matched (reciprocal)	HILIC-pos_874	0.02973	0.6093	HILIC-pos_638	0.02422	0.4892	TRUE
Matched (reciprocal)	HILIC-pos_1225	-0.02941	0.6131	HILIC-pos_3822	-0.09016	0.009883	TRUE
Matched (reciprocal)	HILIC-pos_1644	0.02896	0.6185	HILIC-pos_873	0.04559	0.1927	TRUE
Matched (reciprocal)	C36:4_PE_plasmalogen	-0.02894	0.6188	LIPID_2533	-0.2531	2.006e-13	TRUE
Matched (reciprocal)	HILIC-pos_5234	0.02883	0.6201	HILIC-pos_5030	0.07445	0.03325	TRUE
Matched (reciprocal)	HILIC-pos_660	-0.02877	0.6208	HILIC-pos_772	-0.01812	0.6049	TRUE
Matched (reciprocal)	C8-pos_645	-0.02877	0.6208	LIPID_3283	0.1182	0.0007046	FALSE
Matched (reciprocal)	C8-pos_1524	-0.02869	0.6218	C20:3_CE	-0.06683	0.05606	TRUE
Matched (reciprocal)	HILIC-pos_1877	-0.02839	0.6254	HILIC-pos_553	0.05074	0.1471	FALSE
Matched (reciprocal)	HILIC-pos_5110	0.02834	0.6261	HILIC-pos_4954	-0.02455	0.4832	FALSE
Matched (reciprocal)	HILIC-pos_3230	-0.02808	0.6292	HILIC-pos_5251	0.05724	0.1019	FALSE
Matched (reciprocal)	HILIC-pos_4492	-0.02801	0.6301	HILIC-pos_4290	0.008042	0.8184	FALSE
Matched (reciprocal)	HILIC-pos_1320	0.02801	0.6302	HILIC-pos_1657	0.03072	0.3802	TRUE
Matched (reciprocal)	HILIC-pos_5634	0.028	0.6303	HILIC-pos_5478	0.04246	0.2251	TRUE
Matched (reciprocal)	HILIC-pos_3639	-0.02774	0.6334	HILIC-pos_2941	0.2132	7.241e-10	FALSE
Matched (reciprocal)	HILIC-pos_4881	0.02769	0.634	HILIC-pos_4657	0.04671	0.182	TRUE
Matched (reciprocal)	C8-pos_672	-0.02752	0.6361	LIPID_1979	0.1624	3.038e-06	FALSE
Matched (reciprocal)	HILIC-pos_797	0.02668	0.6464	HILIC-pos_3120	0.06513	0.06261	TRUE
Matched (reciprocal)	HILIC-pos_846	0.02658	0.6477	HILIC-pos_495	0.0358	0.3064	TRUE
Matched (reciprocal)	HILIC-pos_4801	0.02658	0.6477	HILIC-pos_4560	0.0136	0.6978	TRUE
Matched (reciprocal)	HILIC-pos_6173	-0.02651	0.6486	HILIC-pos_1991	0.06533	0.0618	FALSE
Matched (reciprocal)	HILIC-pos_4882	0.02622	0.6521	HILIC-pos_4656	0.0404	0.2485	TRUE
Matched (reciprocal)	C8-pos_508	-0.02615	0.653	LIPID_2973	0.03517	0.3151	FALSE
Matched (reciprocal)	HILIC-pos_3523	-0.02612	0.6534	HILIC-pos_2902	0.146	2.782e-05	FALSE
Matched (reciprocal)	C8-pos_173	-0.026	0.6549	LIPID_769	0.06259	0.0736	FALSE
Matched (reciprocal)	HILIC-pos_5728	0.02596	0.6553	HILIC-pos_2655	0.008422	0.8099	TRUE
Matched (reciprocal)	HILIC-pos_356	0.02594	0.6556	HILIC-pos_127	-0.005373	0.8781	FALSE
Matched (reciprocal)	C14:2_carnitine	-0.0258	0.6573	HILIC-pos_4503	-0.02674	0.4449	TRUE
Matched (reciprocal)	HILIC-pos_3906	0.02579	0.6574	HILIC-pos_3550	-0.01399	0.6896	FALSE
Matched (reciprocal)	HILIC-pos_5631	-0.02579	0.6575	HILIC-pos_1034	-0.01949	0.5777	TRUE
Matched (reciprocal)	HILIC-pos_2832	0.02566	0.659	HILIC-pos_786	-0.09328	0.007594	FALSE
Matched (reciprocal)	C8-pos_980	0.02537	0.6628	LIPID_3938	-0.002507	0.9429	FALSE
Matched (reciprocal)	HILIC-pos_605	-0.02522	0.6645	HILIC-pos_375	-0.03165	0.366	TRUE
Matched (reciprocal)	HILIC-pos_3116	0.02505	0.6667	HILIC-pos_1024	0.033	0.3459	TRUE
Matched (reciprocal)	HILIC-pos_806	-0.02504	0.6668	HILIC-pos_559	0.02491	0.4768	FALSE
Matched (reciprocal)	HILIC-pos_1122	-0.02504	0.6668	HILIC-pos_400	0.02365	0.4993	FALSE
Matched (reciprocal)	C8-pos_1831	0.02499	0.6674	LIPID_4979	0.05776	0.09879	TRUE
Matched (reciprocal)	HILIC-pos_5118	-0.02495	0.668	HILIC-pos_4920	0.06274	0.0729	FALSE
Matched (reciprocal)	HILIC-pos_5646	-0.02471	0.6709	HILIC-pos_2402	-0.03266	0.3508	TRUE
Matched (reciprocal)	HILIC-pos_3228	0.02464	0.6718	HILIC-pos_726	0.02914	0.4053	TRUE
Matched (reciprocal)	HILIC-pos_764	-0.02454	0.6731	HILIC-pos_577	0.05947	0.08915	FALSE
Matched (reciprocal)	HILIC-pos_5094	-0.02442	0.6746	HILIC-pos_4941	-0.09757	0.005225	TRUE
Matched (reciprocal)	C8-pos_1376	-0.0243	0.6761	LIPID_5145	-0.1019	0.003523	TRUE
Matched (reciprocal)	HILIC-pos_2015	-0.02424	0.6768	HILIC-pos_5537	0.06331	0.07033	FALSE
Matched (reciprocal)	C2_carnitine	0.02397	0.6802	acetylcarnitine	0.0535	0.1263	TRUE
Matched (reciprocal)	HILIC-pos_2282	-0.02394	0.6807	HILIC-pos_1370	-0.01344	0.701	TRUE
Matched (reciprocal)	HILIC-pos_1195	0.02393	0.6807	HILIC-pos_1211	-0.03067	0.381	FALSE
Matched (reciprocal)	HILIC-pos_5837	0.02391	0.681	HILIC-pos_5627	-0.01309	0.7086	FALSE
Matched (reciprocal)	HILIC-pos_1402	-0.0238	0.6824	HILIC-pos_2052	0.06054	0.08354	FALSE
Matched (reciprocal)	HILIC-pos_1655	-0.02379	0.6825	HILIC-pos_2817	0.0563	0.1076	FALSE
Matched (reciprocal)	HILIC-pos_2214	0.0237	0.6837	HILIC-pos_2303	0.06796	0.05202	TRUE
Matched (reciprocal)	HILIC-pos_4557	-0.02364	0.6844	HILIC-pos_4313	-0.05711	0.1026	TRUE
Matched (reciprocal)	HILIC-pos_3751	-0.02346	0.6867	HILIC-pos_2842	0.01517	0.6648	FALSE
Matched (reciprocal)	HILIC-pos_3919	-0.02331	0.6886	HILIC-pos_3126	0.1017	0.00359	FALSE
Matched (reciprocal)	C8-pos_1375	-0.02326	0.6892	LIPID_4998	0.09778	0.005125	FALSE
Matched (reciprocal)	HILIC-pos_1437	-0.02311	0.6911	HILIC-pos_4361	0.0283	0.419	FALSE
Matched (reciprocal)	HILIC-pos_5821	-0.02307	0.6916	ADMA/SDMA	0.06434	0.06587	FALSE
Matched (reciprocal)	HILIC-pos_3809	-0.02305	0.6919	HILIC-pos_5268	0.06836	0.05066	FALSE
Matched (reciprocal)	HILIC-pos_5397	0.02301	0.6924	HILIC-pos_4953	0.08333	0.01713	TRUE
Matched (reciprocal)	HILIC-pos_6134	0.02292	0.6935	HILIC-pos_1039	-0.0218	0.5336	FALSE
Matched (reciprocal)	HILIC-pos_2473	0.02278	0.6953	HILIC-pos_2287	-0.04207	0.2294	FALSE
Matched (reciprocal)	C12:1_carnitine	0.02269	0.6965	HILIC-pos_4541	0.0525	0.1335	TRUE
Matched (reciprocal)	HILIC-pos_2145	0.02256	0.6981	HILIC-pos_2557	0.002021	0.954	TRUE
Matched (reciprocal)	HILIC-pos_1143	0.02242	0.6999	HILIC-pos_856	0.04603	0.1885	TRUE
Matched (reciprocal)	C8-pos_938	-0.0224	0.7002	LIPID_3640	0.04439	0.2047	FALSE
Matched (reciprocal)	HILIC-pos_3268	0.02236	0.7007	HILIC-pos_677	0.03039	0.3854	TRUE
Matched (reciprocal)	HILIC-pos_1205	0.0222	0.7028	HILIC-pos_1080	0.002983	0.9321	TRUE
Matched (reciprocal)	C8-pos_85	-0.02219	0.7028	LIPID_363	0.09313	0.007692	FALSE
Matched (reciprocal)	HILIC-pos_2233	0.02213	0.7035	HILIC-pos_2280	0.05217	0.136	TRUE
Matched (reciprocal)	HILIC-pos_734	0.02192	0.7063	HILIC-pos_3110	0.05614	0.1086	TRUE
Matched (reciprocal)	HILIC-pos_870	-0.02188	0.7068	HILIC-pos_628	0.02034	0.5614	FALSE
Matched (reciprocal)	HILIC-pos_5407	0.02169	0.7092	HILIC-pos_4912	0.1082	0.001934	TRUE
Matched (reciprocal)	HILIC-pos_4403	-0.02168	0.7094	HILIC-pos_3903	0.0001175	0.9973	FALSE
Matched (reciprocal)	HILIC-pos_5023	0.02142	0.7127	HILIC-pos_4369	0.05598	0.1096	TRUE
Matched (reciprocal)	HILIC-pos_1583	0.02114	0.7163	HILIC-pos_2206	0.06866	0.04963	TRUE
Matched (reciprocal)	HILIC-pos_1820	-0.02107	0.7172	HILIC-pos_357	0.02482	0.4785	FALSE
Matched (reciprocal)	HILIC-pos_87	0.02048	0.7248	HILIC-pos_2152	0.08249	0.01829	TRUE
Matched (reciprocal)	HILIC-pos_986	-0.02033	0.7267	HILIC-pos_2876	0.0532	0.1284	FALSE
Matched (reciprocal)	HILIC-pos_4182	0.02023	0.728	HILIC-pos_3396	0.1233	0.0004083	TRUE
Matched (reciprocal)	HILIC-pos_3393	0.02007	0.7301	HILIC-pos_5142	0.003201	0.9272	TRUE
Matched (reciprocal)	HILIC-pos_1212	0.01994	0.7318	HILIC-pos_1260	0.01947	0.5782	TRUE
Matched (reciprocal)	HILIC-pos_1613	0.0198	0.7335	HILIC-pos_1677	0.007773	0.8243	TRUE
Matched (reciprocal)	C8-pos_281	0.01977	0.7339	LIPID_1540	0.1218	0.0004825	TRUE
Matched (reciprocal)	HILIC-pos_1199	0.01972	0.7346	HILIC-pos_1107	0.02891	0.409	TRUE
Matched (reciprocal)	HILIC-pos_3604	0.01969	0.7349	HILIC-pos_405	-0.01071	0.7597	FALSE
Matched (reciprocal)	C8-pos_265	0.01959	0.7362	LIPID_4459	-0.1065	0.002293	FALSE
Matched (reciprocal)	C8-pos_745	-0.01958	0.7363	LIPID_3406	0.04466	0.202	FALSE
Matched (reciprocal)	HILIC-pos_4155	0.01946	0.7379	HILIC-pos_3631	0.1455	2.963e-05	TRUE
Matched (reciprocal)	HILIC-pos_5116	-0.0193	0.74	HILIC-pos_4900	-0.003469	0.9211	TRUE
Matched (reciprocal)	HILIC-pos_577	-0.01923	0.741	HILIC-pos_348	0.02228	0.5246	FALSE
Matched (reciprocal)	HILIC-pos_4178	0.0191	0.7426	HILIC-pos_1329	-0.03253	0.3528	FALSE
Matched (reciprocal)	HILIC-pos_1203	0.01893	0.7448	HILIC-pos_1972	0.04621	0.1867	TRUE
Matched (reciprocal)	HILIC-pos_2134	0.01884	0.7461	HILIC-pos_1564	-0.03172	0.3648	FALSE
Matched (reciprocal)	HILIC-pos_5229	-0.01882	0.7462	HILIC-pos_4992	-0.1497	1.705e-05	TRUE
Matched (reciprocal)	HILIC-pos_4588	-0.01853	0.7501	HILIC-pos_4302	-0.0731	0.0366	TRUE
Matched (reciprocal)	HILIC-pos_850	-0.01843	0.7513	HILIC-pos_650	0.04183	0.2321	FALSE
Matched (reciprocal)	HILIC-pos_4904	-0.01803	0.7566	HILIC-pos_4664	-0.03199	0.3608	TRUE
Matched (reciprocal)	HILIC-pos_4873	-0.01778	0.7599	HILIC-pos_575	0.04171	0.2334	FALSE
Matched (reciprocal)	HILIC-pos_4410	-0.01758	0.7625	HILIC-pos_4056	-0.07463	0.03283	TRUE
Matched (reciprocal)	HILIC-pos_5733	-0.01742	0.7645	HILIC-pos_2247	0.0463	0.1859	FALSE
Matched (reciprocal)	HILIC-pos_1949	0.0174	0.7649	HILIC-pos_1597	0.1175	0.0007611	TRUE
Matched (reciprocal)	HILIC-pos_709	0.01728	0.7664	HILIC-pos_621	0.02686	0.443	TRUE
Matched (reciprocal)	HILIC-pos_1110	-0.01727	0.7666	HILIC-pos_408	0.01025	0.7697	FALSE
Matched (reciprocal)	C8-pos_234	0.01722	0.7672	LIPID_950	0.05981	0.08733	TRUE
Matched (reciprocal)	HILIC-pos_788	0.01716	0.768	HILIC-pos_624	0.08111	0.02034	TRUE
Matched (reciprocal)	HILIC-pos_1198	0.01708	0.7691	HILIC-pos_1126	-0.03172	0.3649	FALSE
Matched (reciprocal)	HILIC-pos_5226	-0.01695	0.7708	HILIC-pos_4997	-0.1211	0.0005189	TRUE
Matched (reciprocal)	HILIC-pos_884	-0.01691	0.7713	HILIC-pos_696	0.03511	0.3159	FALSE
Matched (reciprocal)	HILIC-pos_4640	0.01687	0.7718	HILIC-pos_4408	0.005555	0.874	TRUE
Matched (reciprocal)	C8-pos_678	-0.01652	0.7764	LIPID_2619	-0.08787	0.01193	TRUE
Matched (reciprocal)	HILIC-pos_4179	0.0162	0.7806	HILIC-pos_3394	0.1123	0.001294	TRUE
Matched (reciprocal)	C8-pos_480	0.01603	0.7829	LIPID_2674	-0.0112	0.7491	FALSE
Matched (reciprocal)	C8-pos_648	0.01589	0.7847	LIPID_2865	0.287	5.576e-17	TRUE
Matched (reciprocal)	HILIC-pos_627	-0.01588	0.7849	HILIC-pos_397	-0.02383	0.4961	TRUE
Matched (reciprocal)	HILIC-pos_5230	-0.01571	0.7871	HILIC-pos_4995	-0.1334	0.0001301	TRUE
Matched (reciprocal)	HILIC-pos_1374	-0.01562	0.7883	HILIC-pos_1396	0.02818	0.4209	FALSE
Matched (reciprocal)	C8-pos_1787	0.01538	0.7914	LIPID_862	0.08212	0.01882	TRUE
Matched (reciprocal)	C8-pos_926	0.01516	0.7944	LIPID_3618	-0.1799	2.226e-07	FALSE
Matched (reciprocal)	HILIC-pos_834	-0.01516	0.7944	HILIC-pos_3269	0.05117	0.1437	FALSE
Matched (reciprocal)	C8-pos_5	0.01516	0.7944	LIPID_4375	-2.711e-05	0.9994	FALSE
Matched (reciprocal)	HILIC-pos_842	-0.01487	0.7982	HILIC-pos_668	0.05364	0.1253	FALSE
Matched (reciprocal)	C4-OH_carnitine	0.01482	0.7988	HILIC-pos_5504	0.1505	1.535e-05	TRUE
Matched (reciprocal)	C8-pos_18	-0.01481	0.799	LIPID_179	0.1038	0.002949	FALSE
Matched (reciprocal)	HILIC-pos_3348	0.01473	0.8001	HILIC-pos_1664	0.007277	0.8354	TRUE
Matched (reciprocal)	HILIC-pos_2073	0.01441	0.8043	HILIC-pos_526	-0.009838	0.7787	FALSE
Matched (reciprocal)	HILIC-pos_1905	0.01441	0.8044	HILIC-pos_3764	0.1387	6.919e-05	TRUE
Matched (reciprocal)	HILIC-pos_1012	-0.0144	0.8045	HILIC-pos_513	0.02135	0.542	FALSE
Matched (reciprocal)	HILIC-pos_2880	-0.01439	0.8047	HILIC-pos_978	0.0212	0.5448	FALSE
Matched (reciprocal)	HILIC-pos_5439	-0.01434	0.8053	HILIC-pos_2947	0.08318	0.01733	FALSE
Matched (reciprocal)	HILIC-pos_742	-0.01428	0.8061	HILIC-pos_2862	0.05698	0.1034	FALSE
Matched (reciprocal)	C40:7_PE_plasmalogen	0.01417	0.8075	LIPID_3373	-0.05522	0.1145	FALSE
Matched (reciprocal)	HILIC-pos_1459	-0.01417	0.8076	HILIC-pos_839	0.1038	0.002946	FALSE
Matched (reciprocal)	HILIC-pos_4466	0.01413	0.8081	HILIC-pos_466	-0.005078	0.8847	FALSE
Matched (reciprocal)	HILIC-pos_2762	-0.01406	0.8089	HILIC-pos_2014	0.001437	0.9673	FALSE
Matched (reciprocal)	HILIC-pos_1727	-0.01353	0.8161	HILIC-pos_4485	0.0549	0.1166	FALSE
Matched (reciprocal)	HILIC-pos_2666	-0.01353	0.8161	HILIC-pos_468	-0.03905	0.2646	TRUE
Matched (reciprocal)	HILIC-pos_715	-0.01336	0.8184	HILIC-pos_1555	0.06597	0.05929	FALSE
Matched (reciprocal)	HILIC-pos_4033	0.01322	0.8203	HILIC-pos_3234	-0.0686	0.04984	FALSE
Matched (reciprocal)	HILIC-pos_1927	-0.01309	0.822	HILIC-pos_409	-0.001117	0.9746	TRUE
Matched (reciprocal)	HILIC-pos_4123	0.01304	0.8226	HILIC-pos_3589	-0.01393	0.6907	FALSE
Matched (reciprocal)	HILIC-pos_5113	0.01292	0.8242	HILIC-pos_4894	0.02274	0.5161	TRUE
Matched (reciprocal)	HILIC-pos_843	0.01292	0.8242	HILIC-pos_549	0.02426	0.4884	TRUE
Matched (reciprocal)	HILIC-pos_3016	-0.01289	0.8246	HILIC-pos_4571	-0.0453	0.1956	TRUE
Matched (reciprocal)	HILIC-pos_2056	0.01258	0.8288	HILIC-pos_1969	0.04075	0.2443	TRUE
Matched (reciprocal)	HILIC-pos_4586	0.0125	0.8298	HILIC-pos_4303	-0.06055	0.0835	FALSE
Matched (reciprocal)	HILIC-pos_569	-0.01241	0.8311	HILIC-pos_695	-0.007667	0.8267	TRUE
Matched (reciprocal)	HILIC-pos_704	-0.01215	0.8345	HILIC-pos_3741	0.1597	4.463e-06	FALSE
Matched (reciprocal)	HILIC-pos_1343	0.01177	0.8396	HILIC-pos_2009	0.02145	0.5401	TRUE
Matched (reciprocal)	HILIC-pos_5045	0.01168	0.8409	HILIC-pos_4948	-0.1145	0.001036	FALSE
Matched (reciprocal)	HILIC-pos_5878	-0.01126	0.8465	HILIC-pos_4713	-0.15	1.638e-05	TRUE
Matched (reciprocal)	HILIC-pos_1147	-0.01089	0.8515	HILIC-pos_2861	0.03369	0.3358	FALSE
Matched (reciprocal)	HILIC-pos_5132	-0.01079	0.8528	HILIC-pos_4916	-0.01003	0.7745	TRUE
Matched (reciprocal)	C8-pos_238	-0.01076	0.8533	LIPID_1275	0.08156	0.01965	FALSE
Matched (reciprocal)	C8-pos_988	0.01045	0.8575	LIPID_3961	0.006615	0.8502	TRUE
Matched (reciprocal)	HILIC-pos_763	-0.01036	0.8586	HILIC-pos_711	0.04583	0.1904	FALSE
Matched (reciprocal)	HILIC-pos_2203	0.01033	0.8591	HILIC-pos_5611	0.04628	0.1861	TRUE
Matched (reciprocal)	HILIC-pos_602	-0.01028	0.8598	HILIC-pos_1049	0.05314	0.1289	FALSE
Matched (reciprocal)	HILIC-pos_5145	-0.009912	0.8647	HILIC-pos_4927	-0.0561	0.1089	TRUE
Matched (reciprocal)	HILIC-pos_5433	-0.009822	0.8659	HILIC-pos_5138	-0.06537	0.06167	TRUE
Matched (reciprocal)	C8-pos_10	-0.009526	0.8699	LIPID_3438	-0.1005	0.003996	TRUE
Matched (reciprocal)	HILIC-pos_2912	-0.009336	0.8725	HILIC-pos_478	-0.02337	0.5045	TRUE
Matched (reciprocal)	HILIC-pos_3280	-0.009334	0.8725	HILIC-pos_1283	0.007243	0.8361	FALSE
Matched (reciprocal)	HILIC-pos_1429	0.00903	0.8766	HILIC-pos_1567	0.02975	0.3954	TRUE
Matched (reciprocal)	HILIC-pos_4655	0.0088	0.8798	HILIC-pos_4423	0.07292	0.03705	TRUE
Matched (reciprocal)	HILIC-pos_994	-0.008703	0.8811	HILIC-pos_2607	0.04532	0.1953	FALSE
Matched (reciprocal)	HILIC-pos_925	0.00861	0.8823	HILIC-pos_649	0.0146	0.6767	TRUE
Matched (reciprocal)	HILIC-pos_4151	-0.008515	0.8836	HILIC-pos_3620	0.06269	0.07312	FALSE
Matched (reciprocal)	HILIC-pos_1377	-0.008244	0.8873	HILIC-pos_863	-0.09283	0.007893	TRUE
Matched (reciprocal)	C8-pos_1518	-0.008218	0.8877	LIPID_5326	-0.02849	0.4159	TRUE
Matched (reciprocal)	HILIC-pos_909	-0.008095	0.8893	HILIC-pos_927	0.03424	0.3281	FALSE
Matched (reciprocal)	HILIC-pos_567	0.007978	0.8909	HILIC-pos_1467	0.0649	0.06355	TRUE
Matched (reciprocal)	C8-pos_959	0.007851	0.8926	LIPID_1335	0.1544	9.126e-06	TRUE
Matched (reciprocal)	HILIC-pos_5150	-0.00765	0.8954	HILIC-pos_4919	0.01503	0.6677	FALSE
Matched (reciprocal)	HILIC-pos_2050	0.007577	0.8964	HILIC-pos_5492	0.0004532	0.9897	TRUE
Matched (reciprocal)	HILIC-pos_4481	-0.00714	0.9023	HILIC-pos_5180	-0.1247	0.0003491	TRUE
Matched (reciprocal)	HILIC-pos_583	-0.006859	0.9061	HILIC-pos_390	-0.02076	0.5532	TRUE
Matched (reciprocal)	HILIC-pos_5162	-0.006764	0.9074	HILIC-pos_3766	0.04634	0.1855	FALSE
Matched (reciprocal)	HILIC-pos_6319	-0.006612	0.9095	HILIC-pos_1158	0.02331	0.5056	FALSE
Matched (reciprocal)	HILIC-pos_773	0.006554	0.9103	HILIC-pos_2731	0.05026	0.151	TRUE
Matched (reciprocal)	HILIC-pos_4048	-0.006483	0.9113	HILIC-pos_3237	-0.06141	0.07922	TRUE
Matched (reciprocal)	C8-pos_1772	-0.006243	0.9145	LIPID_3987	-0.0002692	0.9939	TRUE
Matched (reciprocal)	HILIC-pos_1696	0.006088	0.9166	HILIC-pos_4735	-0.08232	0.01853	FALSE
Matched (reciprocal)	HILIC-pos_1215	0.006084	0.9167	HILIC-pos_757	0.06204	0.07615	TRUE
Matched (reciprocal)	HILIC-pos_4673	0.00602	0.9176	HILIC-pos_4447	0.1078	0.002011	TRUE
Matched (reciprocal)	C8-pos_1058	-0.005839	0.92	LIPID_3718	-0.005643	0.872	TRUE
Matched (reciprocal)	C34:0_PE	0.005785	0.9208	LIPID_2905	0.06284	0.07245	TRUE
Matched (reciprocal)	HILIC-pos_5115	0.005722	0.9216	HILIC-pos_4897	-0.01178	0.7366	FALSE
Matched (reciprocal)	HILIC-pos_5129	0.005615	0.9231	HILIC-pos_3717	0.02745	0.433	TRUE
Matched (reciprocal)	C34:1_PI	-0.005576	0.9236	LIPID_2856	0.2894	3.041e-17	FALSE
Matched (reciprocal)	HILIC-pos_541	0.00552	0.9244	HILIC-pos_336	0.03966	0.2572	TRUE
Matched (reciprocal)	HILIC-pos_302	0.00546	0.9252	HILIC-pos_630	0.04936	0.1584	TRUE
Matched (reciprocal)	HILIC-pos_833	0.005442	0.9255	HILIC-pos_2466	0.06191	0.07679	TRUE
Matched (reciprocal)	HILIC-pos_644	-0.00542	0.9258	HILIC-pos_4833	0.0591	0.0912	FALSE
Matched (reciprocal)	C8-pos_240	0.005343	0.9268	LIPID_1266	-0.006245	0.8585	FALSE
Matched (reciprocal)	HILIC-pos_638	-0.005298	0.9274	HILIC-pos_392	0.02201	0.5297	FALSE
Matched (reciprocal)	HILIC-pos_804	-0.005093	0.9302	HILIC-pos_467	0.09929	0.004477	FALSE
Matched (reciprocal)	HILIC-pos_2894	0.004999	0.9315	HILIC-pos_923	-0.04493	0.1992	FALSE
Matched (reciprocal)	C8-pos_3	0.004964	0.932	LIPID_1225	0.07381	0.0348	TRUE
Matched (reciprocal)	HILIC-pos_5807	-0.004748	0.9349	HILIC-pos_1149	-0.04001	0.253	TRUE
Matched (reciprocal)	HILIC-pos_242	0.004604	0.9369	HILIC-pos_1011	-0.01335	0.703	FALSE
Matched (reciprocal)	HILIC-pos_1397	-0.004079	0.9441	HILIC-pos_1480	0.02747	0.4326	FALSE
Matched (reciprocal)	C8-pos_917	0.004064	0.9443	LIPID_3692	-0.08769	0.01211	FALSE
Matched (reciprocal)	C8-pos_17	0.003848	0.9473	LIPID_1780	0.1674	1.479e-06	TRUE
Matched (reciprocal)	HILIC-pos_429	0.003812	0.9477	HILIC-pos_188	0.0006064	0.9862	TRUE
Matched (reciprocal)	C8-pos_699	-0.003734	0.9488	LIPID_2668	0.01804	0.6064	FALSE
Matched (reciprocal)	HILIC-pos_5149	0.00361	0.9505	HILIC-pos_4923	-0.001698	0.9613	FALSE
Matched (reciprocal)	HILIC-pos_4062	-0.003383	0.9536	HILIC-pos_707	-0.01339	0.7022	TRUE
Matched (reciprocal)	HILIC-pos_5128	-0.003176	0.9565	HILIC-pos_4909	0.01673	0.6328	FALSE
Matched (reciprocal)	HILIC-pos_5142	0.002929	0.9598	HILIC-pos_4907	0.0004774	0.9891	TRUE
Matched (reciprocal)	C8-pos_569	-0.00291	0.9601	LIPID_2996	0.09387	0.007217	FALSE
Matched (reciprocal)	HILIC-pos_5635	0.002892	0.9604	HILIC-pos_5481	0.05135	0.1423	TRUE
Matched (reciprocal)	HILIC-pos_3631	-0.002858	0.9608	HILIC-pos_2933	0.2092	1.534e-09	FALSE
Matched (reciprocal)	HILIC-pos_2276	-0.002845	0.961	HILIC-pos_543	-0.05791	0.09793	TRUE
Matched (reciprocal)	HILIC-pos_3022	0.002828	0.9612	HILIC-pos_2558	0.2534	1.868e-13	TRUE
Matched (reciprocal)	HILIC-pos_5117	-0.002694	0.9631	HILIC-pos_4913	0.01738	0.6196	FALSE
Matched (reciprocal)	HILIC-pos_3581	-0.00268	0.9633	HILIC-pos_3895	-0.01377	0.694	TRUE
Matched (reciprocal)	HILIC-pos_5138	0.002596	0.9644	HILIC-pos_4905	0.004297	0.9023	TRUE
Matched (reciprocal)	C8-pos_403	0.002476	0.966	LIPID_2341	0.0657	0.06037	TRUE
Matched (reciprocal)	HILIC-pos_827	0.00247	0.9661	HILIC-pos_616	0.01592	0.6494	TRUE
Matched (reciprocal)	HILIC-pos_1413	-0.002466	0.9662	HILIC-pos_1625	0.05197	0.1375	FALSE
Matched (reciprocal)	HILIC-pos_5156	0.002361	0.9676	HILIC-pos_4902	-0.002029	0.9538	FALSE
Matched (reciprocal)	HILIC-pos_837	-0.002287	0.9686	HILIC-pos_666	0.03136	0.3704	FALSE
Matched (reciprocal)	HILIC-pos_5140	-0.002281	0.9687	HILIC-pos_4904	-0.001995	0.9546	TRUE
Matched (reciprocal)	HILIC-pos_1532	0.002134	0.9707	HILIC-pos_1351	0.02369	0.4986	TRUE
Matched (reciprocal)	C8-pos_479	-0.002036	0.9721	LIPID_2913	0.0288	0.4107	FALSE
Matched (reciprocal)	HILIC-pos_5109	0.001877	0.9743	HILIC-pos_1645	0.07316	0.03644	TRUE
Matched (reciprocal)	C8-pos_76	-0.001876	0.9743	LIPID_986	0.02934	0.4019	FALSE
Matched (reciprocal)	HILIC-pos_882	0.001806	0.9752	HILIC-pos_671	0.04925	0.1593	TRUE
Matched (reciprocal)	HILIC-pos_5124	0.001736	0.9762	HILIC-pos_4914	-0.006734	0.8475	FALSE
Matched (reciprocal)	HILIC-pos_5141	-0.001631	0.9776	HILIC-pos_4898	0.002204	0.9498	FALSE
Matched (reciprocal)	HILIC-pos_1071	0.001537	0.9789	HILIC-pos_986	0.03117	0.3733	TRUE
Matched (reciprocal)	C8-pos_1152	0.001493	0.9795	LIPID_3847	-0.0673	0.05436	FALSE
Matched (reciprocal)	HILIC-pos_5158	-0.001491	0.9796	HILIC-pos_4911	-0.001095	0.975	TRUE
Matched (reciprocal)	HILIC-pos_360	0.001486	0.9796	HILIC-pos_523	0.0622	0.07542	TRUE
Matched (reciprocal)	HILIC-pos_659	0.001455	0.9801	HILIC-pos_4990	-0.1322	0.00015	FALSE
Matched (reciprocal)	HILIC-pos_5157	-0.001431	0.9804	HILIC-pos_4903	0.0038	0.9136	FALSE
Matched (reciprocal)	HILIC-pos_2445	-0.0013	0.9822	HILIC-pos_470	0.004506	0.8976	FALSE
Matched (reciprocal)	C8-pos_656	0.001211	0.9834	LIPID_3072	0.1135	0.001146	TRUE
Matched (reciprocal)	HILIC-pos_5136	-0.001135	0.9844	HILIC-pos_4901	-0.02334	0.505	TRUE
Matched (reciprocal)	C8-pos_601	0.0008838	0.9879	LIPID_3176	-0.1479	2.158e-05	FALSE
Matched (reciprocal)	HILIC-pos_5131	-0.0008097	0.9889	HILIC-pos_4899	-0.02074	0.5536	TRUE
Matched (reciprocal)	HILIC-pos_4333	-0.0005787	0.9921	HILIC-pos_3982	0.01922	0.583	FALSE
Matched (reciprocal)	HILIC-pos_3996	-0.0005539	0.9924	HILIC-pos_2973	0.1086	0.001861	FALSE
Matched (reciprocal)	HILIC-pos_5143	-0.0005252	0.9928	HILIC-pos_3402	0.0554	0.1133	FALSE
Matched (reciprocal)	HILIC-pos_86	-0.0004035	0.9945	HILIC-pos_355	-0.1155	0.0009389	TRUE
Matched (reciprocal)	HILIC-pos_5144	0.0001497	0.9979	HILIC-pos_4915	0.005251	0.8808	TRUE
Matched (reciprocal)	C8-pos_172	4.853e-05	0.9993	LIPID_2274	-0.05772	0.099	FALSE
Matched (multiple)	HILIC-pos_4949	0.5896	2.752e-29	HILIC-pos_4740	0.2746	1.298e-15	TRUE
Matched (multiple)	C8-pos_795	0.5652	1.496e-26	C34:2_DAG	0.3065	2.954e-19	TRUE
Matched (multiple)	HILIC-pos_279	0.5533	2.677e-25	HILIC-pos_4650	0.02473	0.4801	TRUE
Matched (multiple)	HILIC-pos_516	0.5424	3.431e-24	HILIC-pos_277	0.2013	6.302e-09	TRUE
Matched (multiple)	HILIC-pos_4828	0.5423	3.498e-24	HILIC-pos_172	0.2195	2.193e-10	TRUE
Matched (multiple)	HILIC-pos_2149	0.5385	8.297e-24	HILIC-pos_2219	0.2418	2.409e-12	TRUE
Matched (multiple)	HILIC-pos_520	0.5376	1.019e-23	HILIC-pos_249	0.1363	9.153e-05	TRUE
Matched (multiple)	HILIC-pos_2143	0.5358	1.542e-23	HILIC-pos_2218	0.1937	2.36e-08	TRUE
Matched (multiple)	HILIC-pos_510	0.5335	2.533e-23	HILIC-pos_267	0.1304	0.0001851	TRUE
Matched (multiple)	HILIC-pos_2508	0.5335	2.562e-23	HILIC-pos_5259	-0.1515	1.347e-05	FALSE
Matched (multiple)	HILIC-pos_5067	-0.5335	2.569e-23	HILIC-pos_5057	0.06544	0.06139	FALSE
Matched (multiple)	HILIC-pos_3462	0.533	2.837e-23	HILIC-pos_2218	0.1937	2.36e-08	TRUE
Matched (multiple)	HILIC-pos_489	0.5319	3.607e-23	HILIC-pos_267	0.1304	0.0001851	TRUE
Matched (multiple)	HILIC-pos_1896	0.5271	1.052e-22	HILIC-pos_4811	0.3467	1.611e-24	TRUE
Matched (multiple)	HILIC-pos_2156	0.5267	1.149e-22	HILIC-pos_2219	0.2418	2.409e-12	TRUE
Matched (multiple)	C8-pos_1252	0.5247	1.747e-22	C52:6_TAG	0.1083	0.00193	TRUE
Matched (multiple)	HILIC-pos_1670	0.5247	1.765e-22	HILIC-pos_4811	0.3467	1.611e-24	TRUE
Matched (multiple)	HILIC-pos_1355	0.5224	2.856e-22	HILIC-pos_1369	0.2062	2.664e-09	TRUE
Matched (multiple)	HILIC-pos_3309	0.5214	3.535e-22	HILIC-pos_1025	-0.01258	0.7194	FALSE
Matched (multiple)	HILIC-pos_475	0.5211	3.845e-22	HILIC-pos_255	0.1493	1.799e-05	TRUE
Matched (multiple)	HILIC-pos_3343	0.5194	5.465e-22	HILIC-pos_4811	0.3467	1.611e-24	TRUE
Matched (multiple)	HILIC-pos_499	0.5184	6.819e-22	HILIC-pos_255	0.1493	1.799e-05	TRUE
Matched (multiple)	HILIC-pos_3146	0.5151	1.343e-21	HILIC-pos_5259	-0.1515	1.347e-05	FALSE
Matched (multiple)	HILIC-pos_1793	0.5148	1.44e-21	HILIC-pos_2181	0.137	8.42e-05	TRUE
Matched (multiple)	HILIC-pos_3461	0.5134	1.925e-21	HILIC-pos_2724	0.2626	2.293e-14	TRUE
Matched (multiple)	HILIC-pos_455	0.5121	2.508e-21	HILIC-pos_226	0.1478	2.194e-05	TRUE
Matched (multiple)	C8-pos_1349	0.5119	2.626e-21	C50:3_TAG	0.325	1.414e-21	TRUE
Matched (multiple)	HILIC-pos_467	0.5105	3.502e-21	HILIC-pos_263	0.1052	0.002598	TRUE
Matched (multiple)	HILIC-pos_1337	0.5105	3.561e-21	HILIC-pos_2141	0.171	8.641e-07	TRUE
Matched (multiple)	HILIC-pos_3097	0.5084	5.471e-21	HILIC-pos_5259	-0.1515	1.347e-05	FALSE
Matched (multiple)	C8-pos_1624	0.5076	6.43e-21	LIPID_5304	0.3024	9.221e-19	TRUE
Matched (multiple)	HILIC-pos_5005	0.5062	8.518e-21	HILIC-pos_3251	0.1892	4.976e-08	TRUE
Matched (multiple)	C8-pos_1655	-0.5053	1.024e-20	LIPID_5448	-0.2693	4.649e-15	TRUE
Matched (multiple)	HILIC-pos_492	0.5047	1.145e-20	HILIC-pos_287	0.2716	2.65e-15	TRUE
Matched (multiple)	C8-pos_1345	0.5038	1.371e-20	C50:3_TAG	0.325	1.414e-21	TRUE
Matched (multiple)	C8-pos_693	0.5038	1.376e-20	LIPID_3357	0.3717	3.413e-28	TRUE
Matched (multiple)	HILIC-pos_482	0.5004	2.756e-20	HILIC-pos_213	0.1528	1.141e-05	TRUE
Matched (multiple)	C8-pos_1510	0.4997	3.16e-20	LIPID_5208	0.3131	4.572e-20	TRUE
Matched (multiple)	HILIC-pos_3463	0.4991	3.543e-20	HILIC-pos_2724	0.2626	2.293e-14	TRUE
Matched (multiple)	HILIC-pos_1339	0.4986	3.876e-20	HILIC-pos_2219	0.2418	2.409e-12	TRUE
Matched (multiple)	C8-pos_1707	0.4979	4.458e-20	C52:1_TAG	0.3372	3.338e-23	TRUE
Matched (multiple)	C8-pos_860	0.4966	5.87e-20	LIPID_3515	0.3302	2.942e-22	TRUE
Matched (multiple)	HILIC-pos_2739	0.4962	6.238e-20	HILIC-pos_5156	-0.1097	0.001674	FALSE
Matched (multiple)	HILIC-pos_5014	-0.4954	7.415e-20	HILIC-pos_1673	-0.04615	0.1873	TRUE
Matched (multiple)	C8-pos_1567	0.4952	7.711e-20	C50:1_TAG	0.3724	2.626e-28	TRUE
Matched (multiple)	HILIC-pos_493	0.495	7.886e-20	HILIC-pos_235	0.274	1.484e-15	TRUE
Matched (multiple)	HILIC-pos_2253	0.495	8.027e-20	HILIC-pos_5259	-0.1515	1.347e-05	FALSE
Matched (multiple)	HILIC-pos_3065	0.4943	9.206e-20	HILIC-pos_5259	-0.1515	1.347e-05	FALSE
Matched (multiple)	C8-pos_1506	0.4938	1.001e-19	LIPID_5269	0.1246	0.0003553	TRUE
Matched (multiple)	HILIC-pos_1342	0.4912	1.683e-19	alpha-glycerophosphocholine	0.004217	0.9041	TRUE
Matched (multiple)	HILIC-pos_549	0.4908	1.798e-19	HILIC-pos_322	0.1824	1.504e-07	TRUE
Matched (multiple)	HILIC-pos_484	0.4903	1.971e-19	HILIC-pos_263	0.1052	0.002598	TRUE
Matched (multiple)	HILIC-pos_5187	-0.4901	2.05e-19	HILIC-pos_4961	-0.3449	2.934e-24	TRUE
Matched (multiple)	C8-pos_1290	0.49	2.092e-19	C52:5_TAG	0.08313	0.0174	TRUE
Matched (multiple)	C8-pos_1291	0.49	2.122e-19	C54:7_TAG	0.01356	0.6987	TRUE
Matched (multiple)	C8-pos_836	0.4899	2.152e-19	LIPID_3339	0.2065	2.506e-09	TRUE
Matched (multiple)	C8-pos_1189	0.4892	2.457e-19	C52:7_TAG	0.1246	0.0003525	TRUE
Matched (multiple)	C8-pos_1186	0.4882	2.972e-19	C50:5_TAG	0.1717	7.842e-07	TRUE
Matched (multiple)	HILIC-pos_1689	0.4866	4.023e-19	alpha-glycerophosphocholine	0.004217	0.9041	TRUE
Matched (multiple)	HILIC-pos_2031	0.4857	4.832e-19	HILIC-pos_1812	0.2118	9.523e-10	TRUE
Matched (multiple)	HILIC-pos_2395	0.4852	5.239e-19	HILIC-pos_2218	0.1937	2.36e-08	TRUE
Matched (multiple)	HILIC-pos_3120	0.4847	5.833e-19	HILIC-pos_5259	-0.1515	1.347e-05	FALSE
Matched (multiple)	C8-pos_1654	-0.4845	5.98e-19	LIPID_5441	-0.2798	3.531e-16	TRUE
Matched (multiple)	HILIC-pos_2034	0.4826	8.601e-19	HILIC-pos_2141	0.171	8.641e-07	TRUE
Matched (multiple)	HILIC-pos_4603	-0.482	9.739e-19	HILIC-pos_4353	-0.2705	3.518e-15	TRUE
Matched (multiple)	HILIC-pos_2342	0.4793	1.608e-18	HILIC-pos_5259	-0.1515	1.347e-05	FALSE
Matched (multiple)	C8-pos_1703	0.4784	1.901e-18	LIPID_5232	0.1702	9.758e-07	TRUE
Matched (multiple)	HILIC-pos_515	0.4783	1.925e-18	HILIC-pos_230	0.1974	1.252e-08	TRUE
Matched (multiple)	C8-pos_1214	0.4763	2.811e-18	C54:8_TAG	0.0519	0.138	TRUE
Matched (multiple)	HILIC-pos_5078	0.4759	2.988e-18	HILIC-pos_1356	0.2195	2.213e-10	TRUE
Matched (multiple)	HILIC-pos_5347	0.4745	3.868e-18	glutamate	0.2403	3.313e-12	TRUE
Matched (multiple)	HILIC-pos_2449	0.4732	4.961e-18	HILIC-pos_5259	-0.1515	1.347e-05	FALSE
Matched (multiple)	C8-pos_1504	0.4719	6.287e-18	C52:3_TAG	0.1812	1.825e-07	TRUE
Matched (multiple)	HILIC-pos_2997	0.4706	7.913e-18	HILIC-pos_5259	-0.1515	1.347e-05	FALSE
Matched (multiple)	HILIC-pos_2767	0.4702	8.465e-18	HILIC-pos_5259	-0.1515	1.347e-05	FALSE
Matched (multiple)	C8-pos_1272	0.4701	8.723e-18	LIPID_5058	0.2475	6.935e-13	TRUE
Matched (multiple)	C8-pos_1590	-0.4696	9.382e-18	C20:4_CE	-0.2279	4.289e-11	TRUE
Matched (multiple)	HILIC-pos_5043	-0.469	1.048e-17	HILIC-pos_4860	-0.3421	7.061e-24	TRUE
Matched (multiple)	C34:0_DAG	0.4678	1.301e-17	LIPID_3884	0.2907	2.16e-17	TRUE
Matched (multiple)	HILIC-pos_2755	0.4675	1.382e-17	HILIC-pos_4811	0.3467	1.611e-24	TRUE
Matched (multiple)	C8-pos_802	0.4664	1.689e-17	LIPID_3508	0.3303	2.804e-22	TRUE
Matched (multiple)	C8-pos_1535	0.466	1.817e-17	LIPID_5246	0.2767	7.652e-16	TRUE
Matched (multiple)	C8-pos_805	0.4654	1.992e-17	LIPID_3525	0.1523	1.221e-05	TRUE
Matched (multiple)	HILIC-pos_503	0.464	2.564e-17	HILIC-pos_264	0.2839	1.243e-16	TRUE
Matched (multiple)	HILIC-pos_2205	0.4627	3.231e-17	HILIC-pos_1787	0.2056	2.961e-09	TRUE
Matched (multiple)	C8-pos_1676	0.4627	3.235e-17	LIPID_5365	0.2135	6.887e-10	TRUE
Matched (multiple)	HILIC-pos_5227	-0.462	3.633e-17	HILIC-pos_4983	-0.2928	1.234e-17	TRUE
Matched (multiple)	HILIC-pos_486	0.4615	4.036e-17	HILIC-pos_226	0.1478	2.194e-05	TRUE
Matched (multiple)	HILIC-pos_5184	-0.4599	5.325e-17	HILIC-pos_4963	-0.3577	4.284e-26	TRUE
Matched (multiple)	HILIC-pos_2029	0.4589	6.344e-17	HILIC-pos_1816	0.1833	1.288e-07	TRUE
Matched (multiple)	C8-pos_1245	0.4588	6.444e-17	C56:9_TAG	0.09171	0.008677	TRUE
Matched (multiple)	HILIC-pos_1295	0.4573	8.318e-17	HILIC-pos_1244	0.08284	0.01781	TRUE
Matched (multiple)	C8-pos_1549	-0.456	1.043e-16	LIPID_5350	-0.3357	5.365e-23	TRUE
Matched (multiple)	HILIC-pos_3277	0.4557	1.09e-16	HILIC-pos_3789	0.06696	0.05558	TRUE
Matched (multiple)	HILIC-pos_2308	0.4552	1.206e-16	HILIC-pos_5259	-0.1515	1.347e-05	FALSE
Matched (multiple)	HILIC-pos_5746	0.4547	1.312e-16	HILIC-pos_4068	-0.06031	0.08473	FALSE
Matched (multiple)	HILIC-pos_1706	0.4535	1.612e-16	HILIC-pos_3789	0.06696	0.05558	TRUE
Matched (multiple)	C8-pos_1065	-0.4528	1.812e-16	LIPID_4194	-0.167	1.563e-06	TRUE
Matched (multiple)	HILIC-pos_5062	-0.4528	1.816e-16	HILIC-pos_4862	-0.1473	2.349e-05	TRUE
Matched (multiple)	C8-pos_1088	0.4484	3.827e-16	LIPID_4448	0.2985	2.697e-18	TRUE
Matched (multiple)	C8-pos_1216	0.4467	5.094e-16	LIPID_5044	0.003292	0.9251	TRUE
Matched (multiple)	C8-pos_1619	0.4463	5.428e-16	LIPID_5304	0.3024	9.221e-19	TRUE
Matched (multiple)	HILIC-pos_500	0.4453	6.446e-16	HILIC-pos_274	0.2371	6.487e-12	TRUE
Matched (multiple)	HILIC-pos_3811	0.4428	9.698e-16	HILIC-pos_4681	-0.03374	0.3352	FALSE
Matched (multiple)	C8-pos_1327	0.4417	1.154e-15	C56:8_TAG	0.08395	0.01632	TRUE
Matched (multiple)	HILIC-pos_4835	0.4401	1.518e-15	HILIC-pos_5151	0.1214	0.0005016	TRUE
Matched (multiple)	C8-pos_1428	0.4395	1.654e-15	LIPID_5157	0.2395	3.922e-12	TRUE
Matched (multiple)	HILIC-pos_450	0.4374	2.33e-15	HILIC-pos_246	0.1493	1.801e-05	TRUE
Matched (multiple)	C8-pos_1280	0.4364	2.751e-15	LIPID_5045	0.2565	9.333e-14	TRUE
Matched (multiple)	C8-pos_1456	-0.4359	2.986e-15	C18:2_CE	-0.2386	4.757e-12	TRUE
Matched (multiple)	HILIC-pos_5335	0.4353	3.315e-15	glutamate	0.2403	3.313e-12	TRUE
Matched (multiple)	C8-pos_1258	0.434	4.088e-15	LIPID_5010	0.1351	0.0001059	TRUE
Matched (multiple)	C8-pos_1434	0.4327	5.032e-15	C56:7_TAG	-0.005797	0.8685	FALSE
Matched (multiple)	HILIC-pos_2092	0.4315	6.07e-15	HILIC-pos_2219	0.2418	2.409e-12	TRUE
Matched (multiple)	C8-pos_1648	0.4308	6.81e-15	LIPID_5349	0.3128	4.956e-20	TRUE
Matched (multiple)	C8-pos_1313	0.4305	7.12e-15	LIPID_5035	0.1164	0.0008497	TRUE
Matched (multiple)	C8-pos_1387	0.4299	7.747e-15	C52:4_TAG	0.103	0.003176	TRUE
Matched (multiple)	C8-pos_1304	0.4283	9.983e-15	C48:2_TAG	0.2878	4.609e-17	TRUE
Matched (multiple)	HILIC-pos_470	0.4268	1.276e-14	HILIC-pos_236	0.1841	1.14e-07	TRUE
Matched (multiple)	C8-pos_1314	0.4257	1.519e-14	LIPID_5079	0.1778	3.065e-07	TRUE
Matched (multiple)	HILIC-pos_5362	0.4249	1.698e-14	HILIC-pos_1106	0.0003583	0.9918	TRUE
Matched (multiple)	C8-pos_1410	0.4232	2.221e-14	C48:1_TAG	0.3054	4.031e-19	TRUE
Matched (multiple)	HILIC-pos_4867	0.4204	3.453e-14	HILIC-pos_4636	0.1038	0.002955	TRUE
Matched (multiple)	HILIC-pos_2905	0.4183	4.714e-14	HILIC-pos_5259	-0.1515	1.347e-05	FALSE
Matched (multiple)	C8-pos_1226	0.4182	4.827e-14	C48:3_TAG	0.2369	6.771e-12	TRUE
Matched (multiple)	C8-pos_1390	-0.4165	6.239e-14	LIPID_5243	-0.3235	2.219e-21	TRUE
Matched (multiple)	C8-pos_213	-0.4163	6.422e-14	LIPID_1147	-0.2461	9.545e-13	TRUE
Matched (multiple)	C8-pos_1388	0.4148	8.039e-14	LIPID_5074	0.1233	0.0004075	TRUE
Matched (multiple)	C8-pos_1758	0.4109	1.448e-13	LIPID_5504	0.2167	3.748e-10	TRUE
Matched (multiple)	HILIC-pos_4812	0.4076	2.343e-13	HILIC-pos_4427	-0.1053	0.002578	FALSE
Matched (multiple)	HILIC-pos_4908	0.4074	2.431e-13	HILIC-pos_4669	0.137	8.503e-05	TRUE
Matched (multiple)	C8-pos_1739	-0.4062	2.883e-13	LIPID_5553	-0.2869	5.843e-17	TRUE
Matched (multiple)	C8-pos_1237	0.4053	3.307e-13	LIPID_5081	0.02298	0.5117	TRUE
Matched (multiple)	C8-pos_1712	0.4047	3.578e-13	LIPID_5431	0.1846	1.044e-07	TRUE
Matched (multiple)	HILIC-pos_3591	0.4044	3.747e-13	HILIC-pos_4541	0.0525	0.1335	TRUE
Matched (multiple)	C36:1_PC_plasmalogen	-0.4036	4.204e-13	LIPID_3721	-0.04439	0.2047	TRUE
Matched (multiple)	HILIC-pos_1024	0.4035	4.271e-13	HILIC-pos_839	0.1038	0.002946	TRUE
Matched (multiple)	HILIC-pos_4884	0.4021	5.224e-13	HILIC-pos_4651	-0.01324	0.7052	FALSE
Matched (multiple)	C8-pos_1529	0.3991	8.037e-13	C56:6_TAG	-0.04778	0.1722	FALSE
Matched (multiple)	HILIC-pos_4583	-0.3976	9.98e-13	HILIC-pos_4337	-0.1769	3.553e-07	TRUE
Matched (multiple)	HILIC-pos_1365	0.397	1.093e-12	HILIC-pos_1355	0.2158	4.468e-10	TRUE
Matched (multiple)	HILIC-pos_2391	0.3966	1.156e-12	HILIC-pos_1355	0.2158	4.468e-10	TRUE
Matched (multiple)	HILIC-pos_2434	0.3962	1.218e-12	HILIC-pos_1787	0.2056	2.961e-09	TRUE
Matched (multiple)	HILIC-pos_4842	0.3958	1.285e-12	HILIC-pos_4601	0.05419	0.1215	TRUE
Matched (multiple)	HILIC-pos_4906	-0.3934	1.799e-12	HILIC-pos_4440	-0.04205	0.2297	TRUE
Matched (multiple)	HILIC-pos_2084	0.3918	2.242e-12	HILIC-pos_2178	0.1311	0.0001708	TRUE
Matched (multiple)	HILIC-pos_4813	0.3913	2.408e-12	HILIC-pos_4569	0.03558	0.3094	TRUE
Matched (multiple)	C8-pos_951	0.3894	3.138e-12	LIPID_3525	0.1523	1.221e-05	TRUE
Matched (multiple)	HILIC-pos_2079	0.3878	3.925e-12	HILIC-pos_5425	-0.1092	0.001756	FALSE
Matched (multiple)	C8-pos_241	-0.3868	4.49e-12	LIPID_1376	-0.3627	7.847e-27	TRUE
Matched (multiple)	HILIC-pos_1853	0.386	5.017e-12	HILIC-pos_2181	0.137	8.42e-05	TRUE
Matched (multiple)	HILIC-pos_5364	-0.3848	5.901e-12	HILIC-pos_526	-0.009838	0.7787	TRUE
Matched (multiple)	C8-pos_1400	-0.3833	7.249e-12	LIPID_5426	-0.2239	9.314e-11	TRUE
Matched (multiple)	HILIC-pos_2620	0.383	7.51e-12	HILIC-pos_5259	-0.1515	1.347e-05	FALSE
Matched (multiple)	HILIC-pos_4887	0.3825	8.07e-12	HILIC-pos_3173	0.02068	0.5548	TRUE
Matched (multiple)	HILIC-pos_5004	-0.3809	1.009e-11	HILIC-pos_4670	-0.06788	0.05231	TRUE
Matched (multiple)	C8-pos_1649	0.3801	1.123e-11	C58:6_TAG	0.06646	0.05742	TRUE
Matched (multiple)	C36:2_PC_plasmalogen	-0.3794	1.234e-11	LIPID_3360	-0.07114	0.04194	TRUE
Matched (multiple)	HILIC-pos_6058	0.3784	1.405e-11	HILIC-pos_1334	0.02837	0.4178	TRUE
Matched (multiple)	HILIC-pos_4519	-0.3781	1.452e-11	HILIC-pos_4262	-0.07641	0.02887	TRUE
Matched (multiple)	C8-pos_1689	-0.3775	1.586e-11	LIPID_5482	-0.3117	6.8e-20	TRUE
Matched (multiple)	HILIC-pos_323	-0.3773	1.619e-11	HILIC-pos_3530	-0.1177	0.0007412	TRUE
Matched (multiple)	HILIC-pos_1803	-0.3766	1.784e-11	HILIC-pos_1858	-0.05924	0.09043	TRUE
Matched (multiple)	C8-pos_1325	0.3758	1.975e-11	C54:6_TAG	-0.07993	0.02225	FALSE
Matched (multiple)	HILIC-pos_2465	0.3753	2.122e-11	HILIC-pos_1787	0.2056	2.961e-09	TRUE
Matched (multiple)	C8-pos_1530	0.3742	2.439e-11	C48:0_TAG	0.3381	2.549e-23	TRUE
Matched (multiple)	HILIC-pos_6061	0.3741	2.474e-11	HILIC-pos_4762	0.001977	0.955	TRUE
Matched (multiple)	HILIC-pos_3892	0.3724	3.112e-11	HILIC-pos_2995	0.2259	6.382e-11	TRUE
Matched (multiple)	HILIC-pos_2970	-0.3704	4.01e-11	HILIC-pos_5028	0.08343	0.017	FALSE
Matched (multiple)	C8-pos_1073	-0.3703	4.056e-11	LIPID_4444	-0.08922	0.01068	TRUE
Matched (multiple)	C8-pos_1309	0.3702	4.127e-11	LIPID_5621	0.206	2.722e-09	TRUE
Matched (multiple)	HILIC-pos_1052	0.3696	4.434e-11	HILIC-pos_205	0.2295	3.097e-11	TRUE
Matched (multiple)	HILIC-pos_3891	0.3692	4.704e-11	HILIC-pos_2995	0.2259	6.382e-11	TRUE
Matched (multiple)	C8-pos_1692	-0.3659	7.141e-11	LIPID_5486	-0.2938	9.482e-18	TRUE
Matched (multiple)	HILIC-pos_4487	-0.3645	8.578e-11	HILIC-pos_5078	0.06185	0.07706	FALSE
Matched (multiple)	HILIC-pos_4826	0.3643	8.781e-11	HILIC-pos_4578	0.01102	0.753	TRUE
Matched (multiple)	C8-pos_1207	0.3639	9.202e-11	C46:2_TAG	0.2512	3.098e-13	TRUE
Matched (multiple)	HILIC-pos_1076	0.363	1.041e-10	HILIC-pos_876	0.0833	0.01717	TRUE
Matched (multiple)	HILIC-pos_2765	-0.3626	1.086e-10	HILIC-pos_4207	-0.102	0.00351	TRUE
Matched (multiple)	HILIC-pos_5430	-0.3619	1.193e-10	HILIC-pos_4957	-0.2815	2.321e-16	TRUE
Matched (multiple)	HILIC-pos_468	0.3608	1.363e-10	HILIC-pos_279	0.2091	1.563e-09	TRUE
Matched (multiple)	C8-pos_1396	0.357	2.189e-10	LIPID_5482	-0.3117	6.8e-20	FALSE
Matched (multiple)	HILIC-pos_1160	0.3562	2.419e-10	HILIC-pos_979	0.1965	1.457e-08	TRUE
Matched (multiple)	HILIC-pos_4859	0.3558	2.528e-10	HILIC-pos_4619	0.1002	0.004137	TRUE
Matched (multiple)	HILIC-pos_4522	-0.3528	3.691e-10	HILIC-pos_1076	0.01705	0.6263	FALSE
Matched (multiple)	C8-pos_1662	0.3524	3.837e-10	C54:3_TAG	0.05237	0.1345	TRUE
Matched (multiple)	HILIC-pos_4885	0.352	4.034e-10	HILIC-pos_4646	-0.02245	0.5213	FALSE
Matched (multiple)	HILIC-pos_5018	-0.3508	4.667e-10	HILIC-pos_4827	-0.3118	6.767e-20	TRUE
Matched (multiple)	C8-pos_1306	0.3496	5.384e-10	C58:10_TAG	0.03951	0.259	TRUE
Matched (multiple)	HILIC-pos_453	-0.3486	6.096e-10	HILIC-pos_742	0.03167	0.3657	FALSE
Matched (multiple)	HILIC-pos_1085	0.3483	6.312e-10	HILIC-pos_642	0.02492	0.4766	TRUE
Matched (multiple)	HILIC-pos_1636	0.3476	6.902e-10	HILIC-pos_1787	0.2056	2.961e-09	TRUE
Matched (multiple)	HILIC-pos_533	0.3474	7.027e-10	HILIC-pos_390	-0.02076	0.5532	FALSE
Matched (multiple)	C8-pos_1271	0.3473	7.127e-10	C46:1_TAG	0.2699	4.07e-15	TRUE
Matched (multiple)	HILIC-pos_5680	0.3467	7.697e-10	HILIC-pos_4560	0.0136	0.6978	TRUE
Matched (multiple)	HILIC-pos_1055	0.346	8.307e-10	HILIC-pos_1286	-0.008551	0.8071	FALSE
Matched (multiple)	HILIC-pos_3019	0.3457	8.669e-10	HILIC-pos_2369	-0.01986	0.5705	FALSE
Matched (multiple)	HILIC-pos_5428	-0.3453	9.087e-10	HILIC-pos_4957	-0.2815	2.321e-16	TRUE
Matched (multiple)	C8-pos_1526	0.3445	9.966e-10	C58:6_TAG	0.06646	0.05742	TRUE
Matched (multiple)	HILIC-pos_3067	0.343	1.188e-09	HILIC-pos_5108	-0.01392	0.691	FALSE
Matched (multiple)	HILIC-pos_971	0.3429	1.202e-09	HILIC-pos_654	0.0295	0.3994	TRUE
Matched (multiple)	HILIC-pos_4857	0.3428	1.216e-09	HILIC-pos_1584	0.09316	0.007669	TRUE
Matched (multiple)	C8-pos_1222	0.3418	1.376e-09	LIPID_5438	0.3515	3.352e-25	TRUE
Matched (multiple)	HILIC-pos_3454	-0.3403	1.638e-09	HILIC-pos_832	0.0191	0.5855	FALSE
Matched (multiple)	HILIC-pos_4784	0.34	1.688e-09	HILIC-pos_4533	0.3155	2.29e-20	TRUE
Matched (multiple)	C8-pos_1022	-0.3393	1.843e-09	LIPID_4122	-0.1495	1.767e-05	TRUE
Matched (multiple)	C8-pos_1716	0.3373	2.308e-09	LIPID_5442	0.1108	0.001509	TRUE
Matched (multiple)	C8-pos_877	-0.3371	2.355e-09	LIPID_5125	-0.1098	0.001665	TRUE
Matched (multiple)	HILIC-pos_3092	0.3371	2.368e-09	HILIC-pos_3000	0.2113	1.043e-09	TRUE
Matched (multiple)	HILIC-pos_2217	0.3369	2.42e-09	HILIC-pos_4489	0.1201	0.000579	TRUE
Matched (multiple)	C8-pos_1609	-0.3363	2.588e-09	LIPID_3213	0.106	0.00241	FALSE
Matched (multiple)	C8-pos_1513	0.3347	3.128e-09	LIPID_5084	-0.2594	4.838e-14	FALSE
Matched (multiple)	HILIC-pos_469	-0.3341	3.33e-09	HILIC-pos_743	0.02694	0.4416	FALSE
Matched (multiple)	C8-pos_1362	0.334	3.37e-09	LIPID_5123	0.1477	2.21e-05	TRUE
Matched (multiple)	HILIC-pos_3598	-0.3335	3.556e-09	HILIC-pos_3840	-0.0295	0.3994	TRUE
Matched (multiple)	HILIC-pos_1797	-0.3325	4.009e-09	HILIC-pos_1907	-0.1217	0.0004879	TRUE
Matched (multiple)	HILIC-pos_921	-0.3322	4.133e-09	HILIC-pos_1687	-0.08034	0.02156	TRUE
[truncated: 2,642 more rows]
