# Supplementary material for: PAIRUP-MS: Pathway analysis and imputation to relate unknowns in profiles from mass spectrometry-based metabolite data
Source: PLoS Comput Biol. 2019 Jan 14;15(1):e1006734. doi: 10.1371/journal.pcbi.1006734 (PMC6347288; doi:10.1371/journal.pcbi.1006734)
Supplement: S7 Table — “SET_ID”: unique identifier assigned to each metabolite set; “Nominal_P”: rank-sum p-value; “Perm_P”: permutation p-value; “FDR”: false discovery rate of the permutation p-value; “Label_P”: label confidence score for the reconstituted metabolite set; “CPDB_Pathways”: labels for the original pathways from CPDB, individual pathways are separated by ‘|’. (XLSX) [file pcbi.1006734.s018.xlsx]

## Sheet: S7 Table
S7 Table. Metabolite set enrichment results for signals associated with rs5030858 (PAH) locus.
SET_ID	Nominal_P	Perm_P	FDR	Label_P	CPDB_Pathways
SET_469	3.49e-07	0	0.00625	0.0204	Wikipathways:SIDS Susceptibility Pathways
SET_45	5.21e-07	0	0.00625	0.0334	HumanCyc:tryptophan degradation|HumanCyc:tryptophan degradation to 2-amino-3-carboxymuconate semialdehyde
SET_36	3.5e-06	0	0.00625	0.000965	INOH:Tryptophan degradation
SET_639	5.73e-06	0	0.00625	0.0244	Wikipathways:One Carbon Metabolism
SET_684	1.56e-05	0	0.00625	0.279	HumanCyc:serotonin and melatonin biosynthesis|Reactome:Serotonin and melatonin biosynthesis|Wikipathways:Serotonin Transporter Activity
SET_42	1.71e-05	0	0.00625	0.00151	SMPDB:Tryptophan Metabolism
SET_46	2.55e-05	0	0.00625	4.68e-06	KEGG:Tryptophan metabolism - Homo sapiens (human)
SET_37	0.000164	0	0.00625	2.36e-05	EHMN:Tryptophan metabolism
SET_44	1.12e-06	0.001	0.0194	5.03e-06	Reactome:Tryptophan catabolism
SET_41	1.46e-06	0.001	0.0194	0.162	HumanCyc:NAD <i>de novo</i> biosynthesis
SET_540	2.64e-06	0.001	0.0194	0.144	Reactome:Amine-derived hormones
SET_607	3.61e-06	0.001	0.0194	0.00017	KEGG:Phenylalanine, tyrosine and tryptophan biosynthesis - Homo sapiens (human)
SET_40	4.12e-06	0.001	0.0194	0.0943	Wikipathways:NAD Biosynthesis II (from tryptophan)
SET_527	1.3e-05	0.001	0.0194	6.06e-12	KEGG:Central carbon metabolism in cancer - Homo sapiens (human)
SET_39	1.48e-05	0.001	0.0194	0.814	HumanCyc:superpathway of tryptophan utilization
SET_588	4.03e-05	0.001	0.0194	0.00721	KEGG:D-Glutamine and D-glutamate metabolism - Homo sapiens (human)
SET_288	0.000202	0.001	0.0194	0.0947	Reactome:Cobalamin (Cbl, vitamin B12) transport and metabolism
SET_456	0.000204	0.001	0.0194	0.721	KEGG:Synaptic vesicle cycle - Homo sapiens (human)
SET_538	4.86e-07	0.002	0.0167	3.15e-10	Reactome:Amine compound SLC transporters
SET_528	5.43e-07	0.002	0.0167	2.14e-10	HumanCyc:<i>S</i>-methyl-5-thio-&alpha;-D-ribose 1-phosphate degradation
SET_534	9.74e-07	0.002	0.0167	3.14e-07	KEGG:Protein digestion and absorption - Homo sapiens (human)
SET_541	1.32e-06	0.002	0.0167	8.7e-08	KEGG:Mineral absorption - Homo sapiens (human)
SET_533	3.35e-06	0.002	0.0167	5.57e-10	Reactome:Amino acid and oligopeptide SLC transporters|Reactome:Transport of inorganic cations/anions and amino acids/oligopeptides
SET_43	3.7e-06	0.002	0.0167	0.00296	HumanCyc:L-kynurenine degradation
SET_494	8.98e-06	0.002	0.0167	5.54e-09	Reactome:Phase II conjugation|Wikipathways:Phase II conjugation
SET_689	9.17e-06	0.002	0.0167	0.0147	Wikipathways:Tryptophan metabolism
SET_14	1.34e-05	0.002	0.0167	0.00328	Reactome:Metabolism of lipids and lipoproteins
SET_468	1.65e-05	0.002	0.0167	0.0127	Wikipathways:Biogenic Amine Synthesis
SET_521	2.15e-05	0.002	0.0167	0.0799	Reactome:Methylation
SET_194	4.08e-05	0.002	0.0167	0.108	Reactome:Inactivation, recovery and regulation of the phototransduction cascade|Reactome:The phototransduction cascade
SET_434	0.000135	0.002	0.0167	0.0517	HumanCyc:tryptophan degradation via tryptamine
SET_427	0.000151	0.002	0.0167	0.0674	Wikipathways:Monoamine Transport
SET_443	0.000268	0.002	0.0167	0.582	Wikipathways:Neurotransmitter Receptor Binding And Downstream Transmission In The Postsynaptic Cell
SET_537	7.93e-07	0.003	0.0225	5.95e-10	Reactome:Na+/Cl- dependent neurotransmitter transporters
SET_536	1.67e-06	0.003	0.0225	2.43e-09	Reactome:Amino acid transport across the plasma membrane
SET_18	3.11e-06	0.003	0.0225	6.99e-10	Reactome:Transport of glucose and other sugars, bile salts and organic acids, metal ions and amine compounds
SET_202	1.01e-05	0.003	0.0225	2.49e-10	Reactome:Class I MHC mediated antigen processing & presentation
SET_655	0.000107	0.003	0.0225	0.396	HumanCyc:proline degradation|Reactome:Proline catabolism
SET_598	0.000248	0.003	0.0225	0.314	HumanCyc:methionine salvage cycle III
SET_436	0.0015	0.003	0.0225	0.288	SMPDB:Rabeprazole Action Pathway|SMPDB:Metiamide Action Pathway|SMPDB:Betazole Action Pathway|SMPDB:Omeprazole Action Pathway|SMPDB:Roxatidine acetate Action Pathway|SMPDB:Pantoprazole Action Pathway|SMPDB:Lansoprazole Action Pathway|SMPDB:Nizatidine Action Pathway|SMPDB:Cimetidine Action Pathway|SMPDB:Ranitidine Action Pathway|Wikipathways:Calcium Regulation in the Cardiac Cell|SMPDB:Pirenzepine…
SET_535	2.33e-06	0.004	0.0245	4.7e-08	KEGG:Aminoacyl-tRNA biosynthesis - Homo sapiens (human)|Reactome:Proton/oligonucleotide cotransporters|Reactome:Endosomal/Vacuolar pathway
SET_213	3.76e-06	0.004	0.0245	9.37e-08	Reactome:Antigen processing-Cross presentation
SET_523	3.81e-06	0.004	0.0245	8.46e-09	Wikipathways:tRNA Aminoacylation|Reactome:Mitochondrial tRNA aminoacylation|Reactome:Cytosolic tRNA aminoacylation|HumanCyc:tRNA charging|Reactome:tRNA Aminoacylation
SET_493	5.76e-06	0.004	0.0245	5.68e-05	Reactome:Biological oxidations
SET_212	7.88e-06	0.004	0.0245	3.7e-09	Reactome:Glutathione conjugation|Reactome:Glutathione synthesis and recycling
SET_526	8.68e-06	0.004	0.0245	2.59e-08	HumanCyc:leukotriene biosynthesis
SET_17	2.81e-05	0.004	0.0245	2.19e-08	Reactome:SLC-mediated transmembrane transport
SET_530	3.11e-05	0.004	0.0245	0.000501	Reactome:Phenylalanine and tyrosine catabolism
SET_564	4.42e-05	0.004	0.0245	0.00115	SMPDB:Tyrosinemia Type 2 (or Richner-Hanhart syndrome)|SMPDB:Phenylalanine and Tyrosine Metabolism|SMPDB:Phenylketonuria|SMPDB:Tyrosinemia Type 3 (TYRO3)
SET_65	6.36e-05	0.004	0.0245	0.00575	KEGG:Glycine, serine and threonine metabolism - Homo sapiens (human)
SET_628	0.000214	0.004	0.0245	0.204	HumanCyc:catecholamine biosynthesis|SMPDB:Aromatic L-Aminoacid Decarboxylase Deficiency|SMPDB:Tyrosine hydroxylase deficiency|SMPDB:Catecholamine Biosynthesis|Reactome:Catecholamine biosynthesis
SET_80	2.85e-06	0.005	0.0254	3.6e-11	HumanCyc:&gamma;-glutamyl cycle
SET_23	6.55e-05	0.005	0.0254	3.55e-08	Reactome:Metabolism of amino acids and derivatives
SET_54	0.000148	0.005	0.0254	0.0549	Wikipathways:Trans-sulfuration and one carbon metabolism
SET_539	0.000207	0.005	0.0254	0.00431	Wikipathways:Transport of inorganic cations-anions and amino acids-oligopeptides
SET_679	0.000207	0.005	0.0254	0.0158	EHMN:Biopterin metabolism|HumanCyc:phenylalanine degradation/tyrosine biosynthesis
SET_577	0.000279	0.005	0.0254	6.99e-05	INOH:Tyrosine metabolism
SET_668	0.000304	0.005	0.0254	0.0456	KEGG:Phenylalanine metabolism - Homo sapiens (human)
SET_441	0.00124	0.005	0.0254	0.852	Reactome:Neurotransmitter Receptor Binding And Downstream Transmission In The Postsynaptic Cell
SET_455	0.00142	0.005	0.0254	0.722	KEGG:Nicotine addiction - Homo sapiens (human)
SET_426	0.00207	0.005	0.0254	0.861	Reactome:Ligand-gated ion channel transport
SET_488	9.88e-05	0.006	0.0323	2.43e-07	SMPDB:Methylenetetrahydrofolate Reductase Deficiency (MTHFRD)
SET_619	0.000356	0.006	0.0323	0.149	KEGG:D-Arginine and D-ornithine metabolism - Homo sapiens (human)
SET_580	0.000501	0.006	0.0323	0.00179	HumanCyc:asparagine degradation
SET_193	0.000545	0.006	0.0323	0.00104	INOH:Folate metabolism
SET_63	4.48e-05	0.007	0.0368	3.28e-06	KEGG:ABC transporters - Homo sapiens (human)
SET_615	7.58e-05	0.007	0.0368	0.000131	Wikipathways:Glucose Homeostasis
SET_542	0.000441	0.007	0.0368	0.000643	KEGG:Cysteine and methionine metabolism - Homo sapiens (human)
SET_325	0.000665	0.007	0.0368	0.654	Reactome:5-Phosphoribose 1-diphosphate biosynthesis
SET_660	0.000945	0.007	0.0368	0.225	KEGG:Thiamine metabolism - Homo sapiens (human)
SET_638	0.00111	0.007	0.0368	0.00754	HumanCyc:methionine salvage
SET_608	0.00147	0.007	0.0368	0.34	Reactome:Class C/3 (Metabotropic glutamate/pheromone receptors)
SET_201	0.000168	0.008	0.0369	8.38e-17	Reactome:Adaptive Immune System
SET_38	0.000173	0.008	0.0369	1.75e-08	Wikipathways:Phenylketonuria|Wikipathways:Metabolism of amino acids and derivatives
SET_506	0.000265	0.008	0.0369	3.05e-05	SMPDB:Methionine Adenosyltransferase Deficiency|SMPDB:Hypermethioninemia|SMPDB:Methionine Metabolism|SMPDB:Homocystinuria-megaloblastic anemia due to defect in cobalamin metabolism, cblG complementation type|SMPDB:Cystathionine Beta-Synthase Deficiency|SMPDB:Glycine N-methyltransferase Deficiency|SMPDB:S-Adenosylhomocysteine (SAH) Hydrolase Deficiency
SET_16	0.000355	0.008	0.0369	0.981	Reactome:Transmembrane transport of small molecules
SET_629	0.00048	0.008	0.0369	0.00137	KEGG:Cyanoamino acid metabolism - Homo sapiens (human)
SET_461	0.00125	0.008	0.0369	5.69e-09	KEGG:cAMP signaling pathway - Homo sapiens (human)
SET_597	0.00167	0.008	0.0369	0.103	HumanCyc:tyrosine degradation|HumanCyc:(S)-reticuline biosynthesis
SET_502	0.0026	0.008	0.0369	0.0298	HumanCyc:adenine and adenosine salvage I|KEGG:cGMP-PKG signaling pathway - Homo sapiens (human)
SET_445	0.000427	0.009	0.0398	0.00647	EHMN:Glycerophospholipid metabolism
SET_677	0.000728	0.009	0.0398	0.157	HumanCyc:7-(3-amino-3-carboxypropyl)-wyosine biosynthesis|HumanCyc:wybutosine biosynthesis
SET_656	0.000752	0.009	0.0398	0.854	KEGG:Amphetamine addiction - Homo sapiens (human)|KEGG:Cocaine addiction - Homo sapiens (human)
SET_59	0.000222	0.01	0.0453	1.77e-10	Reactome:Gene Expression
SET_259	0.00139	0.01	0.0453	0.678	Reactome:Tetrahydrobiopterin (BH4) synthesis, recycling, salvage and regulation
SET_308	0.00152	0.01	0.0453	0.605	HumanCyc:lipoate biosynthesis and incorporation
SET_76	0.000203	0.011	0.0494	0.000175	Reactome:Signal Transduction
SET_501	0.000732	0.011	0.0494	0.000318	Reactome:Sulfur amino acid metabolism
SET_642	0.0015	0.011	0.0494	0.282	HumanCyc:phosphatidylserine biosynthesis I
SET_206	0.000694	0.012	0.0522	1.2e-06	EHMN:Tyrosine metabolism
SET_281	0.00116	0.012	0.0522	0.0526	HumanCyc:folate transformations I
SET_525	0.00172	0.012	0.0522	0.195	Reactome:Molybdenum cofactor biosynthesis
SET_513	0.00176	0.012	0.0522	0.0047	SMPDB:Betaine Metabolism
SET_15	0.000681	0.013	0.0583	7.05e-05	KEGG:Bile secretion - Homo sapiens (human)
SET_204	0.000903	0.013	0.0583	9.95e-07	EHMN:Glycine, serine, alanine and threonine metabolism
SET_451	0.00324	0.013	0.0583	0.289	SMPDB:Famotidine Action Pathway
SET_524	0.000838	0.014	0.0619	1.07e-05	SMPDB:Clomocycline Action Pathway|SMPDB:Tobramycin Action Pathway|SMPDB:Tetracycline Action Pathway|SMPDB:Telithromycin Action Pathway|SMPDB:Roxithromycin Action Pathway|SMPDB:Tigecycline Action Pathway|SMPDB:Chloramphenicol Action Pathway|SMPDB:Arbekacin Action Pathway|SMPDB:Amikacin Action Pathway|SMPDB:Oxytetracycline Action Pathway|SMPDB:Doxycycline Action Pathway|SMPDB:Erythromycin Action Pa…
SET_297	0.00212	0.014	0.0619	0.00533	Reactome:Pyrimidine salvage reactions
SET_62	0.00388	0.014	0.0619	0.121	EHMN:Porphyrin metabolism
SET_515	0.00397	0.014	0.0619	0.000989	HumanCyc:cysteine biosynthesis
SET_372	0.00405	0.014	0.0619	0.003	HumanCyc:mitochondrial L-carnitine shuttle
SET_9	0.00157	0.015	0.0652	9.77e-06	Wikipathways:Metabolism of water-soluble vitamins and cofactors
SET_560	0.00239	0.015	0.0652	0.000205	SMPDB:Disulfiram Action Pathway
SET_565	0.00317	0.015	0.0652	0.0549	HumanCyc:4-hydroxybenzoate biosynthesis
SET_420	0.0051	0.015	0.0652	0.135	Reactome:Free fatty acids regulate insulin secretion|Reactome:Fatty Acids bound to GPR40 (FFAR1) regulate insulin secretion
SET_657	0.00299	0.016	0.0693	0.0503	Wikipathways:Amino acid conjugation
SET_562	0.00162	0.017	0.0757	3.51e-05	INOH:Methionine Cysteine metabolism
SET_618	0.0016	0.018	0.0786	0.00406	Reactome:Metabolism of polyamines
SET_368	0.00277	0.018	0.0786	3.53e-29	Reactome:Retinoid metabolism and transport
SET_603	0.00811	0.018	0.0786	0.00871	KEGG:Valine, leucine and isoleucine degradation - Homo sapiens (human)
SET_207	0.00186	0.019	0.079	0.000156	Reactome:Amino acid synthesis and interconversion (transamination)
SET_637	0.00256	0.019	0.079	7.95e-05	HumanCyc:glycine betaine degradation
SET_247	0.00333	0.019	0.079	0.103	HumanCyc:leucine degradation
SET_480	0.0036	0.019	0.079	0.00384	HumanCyc:adenine and adenosine salvage II|KEGG:Renin secretion - Homo sapiens (human)
SET_500	0.00364	0.019	0.079	5.06e-05	HumanCyc:superpathway of methionine degradation
SET_138	0.0045	0.019	0.079	8.76e-07	Reactome:Lipoprotein metabolism
SET_605	0.00465	0.019	0.079	0.0037	KEGG:Valine, leucine and isoleucine biosynthesis - Homo sapiens (human)
SET_245	0.00508	0.019	0.079	0.000141	SMPDB:Oxidation of Branched Chain Fatty Acids
SET_219	0.00859	0.019	0.079	2.05e-38	Reactome:Fatty acid, triacylglycerol, and ketone body metabolism
SET_139	0.00354	0.02	0.0829	8.36e-05	Wikipathways:Lipid digestion, mobilization, and transport|Reactome:Lipid digestion, mobilization, and transport
SET_512	0.00398	0.02	0.0829	0.0252	SMPDB:Intracellular Signalling Through Adenosine Receptor A2b and Adenosine|SMPDB:Intracellular Signalling Through Adenosine Receptor A2a and Adenosine
SET_454	0.00557	0.02	0.0829	8.29e-13	KEGG:Insulin secretion - Homo sapiens (human)
SET_265	0.00694	0.02	0.0829	0.000317	Wikipathways:Glycerophospholipid Biosynthetic Pathway
SET_107	0.00502	0.021	0.0855	0.461	Wikipathways:Iron uptake and transport
SET_444	0.00538	0.023	0.094	0.244	Reactome:Acetylcholine regulates insulin secretion
SET_418	0.00703	0.023	0.094	0.825	Wikipathways:Polyol Pathway
SET_365	0.00424	0.024	0.0953	8.03e-33	KEGG:Fat digestion and absorption - Homo sapiens (human)|Reactome:Chylomicron-mediated lipid transport
SET_367	0.00427	0.024	0.0953	2.05e-32	Wikipathways:Statin Pathway
SET_128	0.00713	0.024	0.0953	0.0137	Reactome:Vitamin B5 (pantothenate) metabolism|SMPDB:Pantothenate and CoA Biosynthesis|Reactome:Coenzyme A biosynthesis|HumanCyc:coenzyme A biosynthesis|EHMN:Vitamin B5 - CoA biosynthesis from pantothenate
SET_559	0.00426	0.025	0.0981	0.0161	SMPDB:Canavan Disease|SMPDB:Hypoacetylaspartia|SMPDB:Aspartate Metabolism
SET_574	0.00818	0.025	0.0981	0.00112	SMPDB:Monoamine oxidase-a deficiency (MAO-A)|SMPDB:Tyrosine Metabolism|SMPDB:Alkaptonuria|SMPDB:Hawkinsinuria|SMPDB:Tyrosinemia Type I|SMPDB:Tyrosinemia, transient, of the newborn|SMPDB:Dopamine beta-hydroxylase deficiency
SET_366	0.0032	0.026	0.101	7.07e-28	Reactome:Digestion of dietary lipid
SET_344	0.00878	0.026	0.101	1.51e-06	HumanCyc:phospholipases
SET_636	0.00888	0.026	0.101	9.19e-06	HumanCyc:superpathway of choline degradation to L-serine
SET_398	0.00618	0.027	0.101	0.00285	Reactome:Synthesis, secretion, and deacylation of Ghrelin|Reactome:Peptide hormone metabolism
SET_571	0.0105	0.027	0.101	0.0655	HumanCyc:valine degradation
SET_453	0.0111	0.027	0.101	6.7e-12	KEGG:Cholinergic synapse - Homo sapiens (human)
SET_452	0.00952	0.028	0.102	1.03e-12	KEGG:Salivary secretion - Homo sapiens (human)|KEGG:Gastric acid secretion - Homo sapiens (human)|KEGG:Pancreatic secretion - Homo sapiens (human)
SET_254	0.0109	0.028	0.102	0.941	Reactome:Metabolism of nitric oxide|Wikipathways:Metabolism of nitric oxide|Reactome:eNOS activation and regulation
SET_685	0.013	0.028	0.102	0.995	PID:Ceramide signaling pathway
SET_611	0.00622	0.029	0.104	0.278	PID:Angiopoietin receptor Tie2-mediated signaling
SET_48	0.00644	0.029	0.104	1.35e-05	SMPDB:Sarcosinemia|SMPDB:Non Ketotic Hyperglycinemia|SMPDB:Glycine and Serine Metabolism|SMPDB:Dimethylglycine Dehydrogenase Deficiency|SMPDB:3-Phosphoglycerate dehydrogenase deficiency|SMPDB:Hyperglycinemia, non-ketotic|SMPDB:Dihydropyrimidine Dehydrogenase Deficiency (DHPD)
SET_616	0.0121	0.029	0.104	0.116	HumanCyc:creatine biosynthesis
SET_407	0.0169	0.029	0.104	0.0112	Reactome:Synthesis of bile acids and bile salts via 27-hydroxycholesterol
SET_567	0.014	0.03	0.108	0.0953	KEGG:Pentose and glucuronate interconversions - Homo sapiens (human)
SET_644	0.0095	0.031	0.111	0.8	KEGG:Amino sugar and nucleotide sugar metabolism - Homo sapiens (human)
SET_635	0.0112	0.031	0.111	0.0147	HumanCyc:choline degradation
SET_200	0.0062	0.032	0.111	1.25e-10	Reactome:Immune System
SET_240	0.00744	0.032	0.111	0.000364	EHMN:Valine, leucine and isoleucine degradation
SET_221	0.0117	0.032	0.111	1.04e-39	Reactome:Triglyceride Biosynthesis
SET_479	0.0127	0.032	0.111	0.0223	Reactome:Nucleotide-like (purinergic) receptors|Reactome:Activation of TRKA receptors
SET_503	0.00808	0.033	0.114	2.35e-40	KEGG:Regulation of lipolysis in adipocytes - Homo sapiens (human)
SET_471	0.0133	0.034	0.116	0.899	Reactome:Amine ligand-binding receptors|Wikipathways:Monoamine GPCRs
SET_279	0.0155	0.034	0.116	0.00751	Wikipathways:Trans-sulfuration pathway
SET_8	0.00684	0.035	0.118	1.06e-05	Reactome:Metabolism of vitamins and cofactors|Reactome:Metabolism of water-soluble vitamins and cofactors
SET_405	0.00722	0.035	0.118	0.000404	KEGG:Primary bile acid biosynthesis - Homo sapiens (human)
SET_561	0.00661	0.036	0.12	0.00115	HumanCyc:asparagine biosynthesis
SET_676	0.00869	0.036	0.12	0.188	SMPDB:Spermidine and Spermine Biosynthesis
SET_550	0.0143	0.038	0.125	2.8e-42	Wikipathways:Triacylglyceride Synthesis
SET_404	0.0113	0.039	0.127	0.00101	Reactome:Transport of organic anions
SET_146	0.0116	0.039	0.127	9.89e-07	EHMN:Glycosphingolipid metabolism
SET_514	0.0118	0.039	0.127	0.0187	HumanCyc:methionine degradation
SET_648	0.0128	0.039	0.127	0.169	HumanCyc:glutamine degradation/glutamate biosynthesis|Reactome:Glutamate Neurotransmitter Release Cycle|KEGG:Nitrogen metabolism - Homo sapiens (human)|HumanCyc:UDP-<i>N</i>-acetyl-D-glucosamine biosynthesis II
SET_498	0.0107	0.04	0.127	1.53e-08	EHMN:Methionine and cysteine metabolism
SET_264	0.0131	0.04	0.127	0.448	HumanCyc:carnosine biosynthesis
SET_551	0.0136	0.04	0.127	2.14e-43	Wikipathways:HIF1A and PPARG regulation of glycolysis
SET_646	0.0232	0.04	0.127	0.598	KEGG:Tyrosine metabolism - Homo sapiens (human)
SET_575	0.0118	0.041	0.127	0.0285	SMPDB:Carnitine Synthesis
SET_382	0.0127	0.041	0.127	1.62e-41	Reactome:Acyl chain remodeling of DAG and TAG
SET_295	0.0188	0.041	0.127	0.0788	KEGG:Oxidative phosphorylation - Homo sapiens (human)
SET_263	0.0197	0.044	0.139	0.267	SMPDB:UMP Synthase Deiciency (Orotic Aciduria)|SMPDB:MNGIE (Mitochondrial Neurogastrointestinal Encephalopathy)|SMPDB:Dihydropyrimidinase Deficiency|SMPDB:Pyrimidine Metabolism|SMPDB:Beta Ureidopropionase Deficiency
SET_662	0.0256	0.045	0.142	0.0147	HumanCyc:guanine and guanosine salvage
SET_544	0.0148	0.047	0.147	0.0655	Reactome:Proton-coupled neutral amino acid transporters
SET_343	0.0207	0.047	0.147	2.06e-06	HumanCyc:sphingomyelin metabolism/ceramide salvage
SET_103	0.0217	0.047	0.147	0.000555	EHMN:Pentose phosphate pathway|SMPDB:Ribose-5-phosphate isomerase deficiency|SMPDB:Pentose Phosphate Pathway|SMPDB:Glucose-6-phosphate dehydrogenase deficiency|SMPDB:Transaldolase deficiency
SET_187	0.015	0.048	0.149	0.174	Reactome:Fructose metabolism
SET_68	0.0232	0.048	0.149	0.0777	Reactome:Heme biosynthesis|HumanCyc:heme biosynthesis|HumanCyc:tetrapyrrole biosynthesis
SET_137	0.023	0.049	0.15	0.00237	HumanCyc:sphingosine and sphingosine-1-phosphate metabolism
SET_331	0.0288	0.049	0.15	0.0169	Wikipathways:TNF alpha Signaling Pathway|Wikipathways:Nanoparticle triggered regulated necrosis
SET_339	0.0248	0.052	0.162	2.12e-10	KEGG:Inflammatory mediator regulation of TRP channels - Homo sapiens (human)
SET_342	0.0164	0.053	0.164	6.94e-06	HumanCyc:triacylglycerol degradation|HumanCyc:the visual cycle I (vertebrates)
SET_210	0.0223	0.054	0.167	0.00345	SMPDB:Pyruvate Carboxylase Deficiency|SMPDB:Primary Hyperoxaluria Type I|SMPDB:Alanine Metabolism|SMPDB:Lactic Acidemia
SET_346	0.0233	0.054	0.167	0.0329	Wikipathways:Regulation of lipid metabolism by Peroxisome proliferator-activated receptor alpha (PPARalpha)
SET_267	0.0235	0.054	0.167	0.128	HumanCyc:creatine-phosphate biosynthesis
SET_517	0.0166	0.055	0.17	0.195	KEGG:Alcoholism - Homo sapiens (human)
SET_617	0.0253	0.056	0.175	0.616	Wikipathways:Amyotrophic lateral sclerosis (ALS)|KEGG:Amyotrophic lateral sclerosis (ALS) - Homo sapiens (human)
SET_403	0.0218	0.057	0.177	0.000508	Wikipathways:Transport of vitamins, nucleosides, and related molecules
SET_687	0.0287	0.058	0.181	0.026	Reactome:Depyrimidination|Reactome:Cleavage of the damaged pyrimidine |HumanCyc:pyrimidine deoxyribonucleosides degradation
SET_305	0.0284	0.059	0.182	0.265	EHMN:Leukotriene metabolism
SET_319	0.0342	0.059	0.182	0.141	Reactome:Conjugation of carboxylic acids|Reactome:Amino Acid conjugation
SET_229	0.0162	0.06	0.184	0.000538	SMPDB:Ammonia Recycling
SET_11	0.0168	0.06	0.184	0.017	SMPDB:Nicotinate and Nicotinamide Metabolism|Reactome:Nicotinate metabolism|INOH:Nicotinate Nicotinamide metabolism
SET_140	0.0192	0.061	0.185	2.84e-08	Reactome:HDL-mediated lipid transport
SET_7	0.0266	0.061	0.185	0.00313	Reactome:Metabolism
SET_75	0.0279	0.061	0.185	0.49	Reactome:Signaling by GPCR
SET_117	0.0188	0.063	0.189	0.0109	Reactome:Urea cycle
SET_332	0.0281	0.063	0.189	0.109	KEGG:Leishmaniasis - Homo sapiens (human)
SET_384	0.0326	0.063	0.189	4.09e-13	KEGG:Estrogen signaling pathway - Homo sapiens (human)
SET_680	0.0297	0.065	0.194	0.00449	Reactome:Amine Oxidase reactions
SET_388	0.0357	0.065	0.194	4.2e-11	KEGG:Glutamatergic synapse - Homo sapiens (human)
SET_20	0.0293	0.068	0.2	0.00966	KEGG:Nicotinate and nicotinamide metabolism - Homo sapiens (human)
SET_309	0.0308	0.068	0.2	0.674	SMPDB:Mitochondrial Beta-Oxidation of Medium Chain Saturated Fatty Acids
SET_66	0.0297	0.07	0.207	0.228	KEGG:Porphyrin and chlorophyll metabolism - Homo sapiens (human)
SET_118	0.0299	0.072	0.209	0.016	HumanCyc:urea cycle
SET_269	0.032	0.072	0.209	0.267	Reactome:Iron uptake and transport
SET_509	0.0384	0.072	0.209	9.69e-12	KEGG:Vascular smooth muscle contraction - Homo sapiens (human)
SET_593	0.0336	0.073	0.211	0.0862	HumanCyc:isoleucine degradation
SET_492	0.0341	0.073	0.211	0.00371	Wikipathways:NGF signalling via TRKA from the plasma membrane
SET_360	0.0346	0.075	0.217	2.35e-05	Wikipathways:Sphingolipid Metabolism|KEGG:Sphingolipid metabolism - Homo sapiens (human)
SET_3	0.0346	0.076	0.219	0.128	SMPDB:Histidinemia|SMPDB:Histidine Metabolism
SET_594	0.0338	0.077	0.22	0.199	INOH:Phenylalanine degradation
SET_312	0.0451	0.077	0.22	0.153	HumanCyc:&gamma;-linolenate biosynthesis|EHMN:Di-unsaturated fatty acid beta-oxidation
SET_154	0.0283	0.078	0.219	2.61e-10	SMPDB:27-Hydroxylase Deficiency|SMPDB:Congenital Bile Acid Synthesis Defect Type III|SMPDB:Cerebrotendinous Xanthomatosis (CTX)|SMPDB:Familial Hypercholanemia (FHCA)|SMPDB:Bile Acid Biosynthesis|SMPDB:Congenital Bile Acid Synthesis Defect Type II|SMPDB:Zellweger Syndrome
SET_171	0.0334	0.078	0.219	1.08e-06	Reactome:Ion channel transport
SET_237	0.0479	0.078	0.219	1.69e-10	Reactome:M Phase|Reactome:Mitotic Prophase
SET_573	0.0387	0.079	0.219	6.9e-11	KEGG:HIF-1 signaling pathway - Homo sapiens (human)
SET_518	0.0388	0.079	0.219	0.00079	HumanCyc:arsenate detoxification I (glutaredoxin)
SET_241	0.0458	0.079	0.219	0.000155	SMPDB:Maple Syrup Urine Disease|SMPDB:Methylmalonate Semialdehyde Dehydrogenase Deficiency|SMPDB:3-Methylglutaconic Aciduria Type III|SMPDB:3-hydroxyisobutyric aciduria|SMPDB:Isovaleric acidemia|SMPDB:3-Methylcrotonyl Coa Carboxylase Deficiency Type I|SMPDB:3-hydroxyisobutyric acid dehydrogenase deficiency|SMPDB:Beta-Ketothiolase Deficiency|SMPDB:Propionic Acidemia|SMPDB:3-Methylglutaconic Acidur…
SET_243	0.0326	0.08	0.22	0.000326	Reactome:Branched-chain amino acid catabolism
SET_442	0.0459	0.08	0.22	0.274	Reactome:Regulation of insulin secretion
SET_491	0.0505	0.08	0.22	0.00902	KEGG:Parkinson,s disease - Homo sapiens (human)
SET_554	0.0342	0.082	0.225	0.158	HumanCyc:glycerol-3-phosphate shuttle|SMPDB:Glycerol Phosphate Shuttle
SET_280	0.0384	0.082	0.225	0.727	HumanCyc:proline biosynthesis
SET_470	0.0469	0.082	0.225	0.523	Wikipathways:Neurotransmitter Clearance In The Synaptic Cleft|Reactome:Neurotransmitter Clearance In The Synaptic Cleft
SET_484	0.0429	0.083	0.228	0.00384	Reactome:Abacavir metabolism|Reactome:Abacavir transport and metabolism|Wikipathways:Abacavir transport and metabolism
SET_389	0.0444	0.084	0.23	1.32e-10	KEGG:Gap junction - Homo sapiens (human)
SET_667	0.0481	0.086	0.235	0.0395	Wikipathways:Cori Cycle
SET_336	0.0533	0.086	0.235	1.24e-11	KEGG:GnRH signaling pathway - Homo sapiens (human)|KEGG:Fc epsilon RI signaling pathway - Homo sapiens (human)|KEGG:Oxytocin signaling pathway - Homo sapiens (human)
SET_227	0.0309	0.087	0.235	4.35e-07	INOH:Arginine Proline metabolism
SET_423	0.0484	0.087	0.235	0.188	Reactome:Activation of GABAB receptors|Reactome:GABA receptor activation|Reactome:GABA B receptor activation
SET_136	0.0446	0.088	0.238	0.286	Reactome:Platelet activation, signaling and aggregation
SET_225	0.0562	0.089	0.239	5.77e-10	Reactome:Cell Cycle|Reactome:Cell Cycle, Mitotic
SET_159	0.0372	0.09	0.239	3.22e-16	Reactome:Fcgamma receptor (FCGR) dependent phagocytosis
SET_652	0.0423	0.09	0.239	0.336	HumanCyc:glutathione-mediated detoxification
SET_158	0.0386	0.091	0.241	4.34e-16	Reactome:Role of phospholipids in phagocytosis
SET_81	0.0479	0.092	0.243	0.0153	EHMN:Vitamin B2 (riboflavin) metabolism|Reactome:Telomere Maintenance|Wikipathways:Polycystic Kidney Disease Pathway|Reactome:DNA strand elongation|Reactome:Vitamin B2 (riboflavin) metabolism|Reactome:Mitochondrial biogenesis|SMPDB:Riboflavin Metabolism|Reactome:AMPK inhibits chREBP transcriptional activation activity|Wikipathways:S Phase|Reactome:Synthesis of DNA|Wikipathways:Telomere Maintenanc…
SET_601	0.0462	0.093	0.245	0.000299	Wikipathways:TCA Cycle and PDHc
SET_421	0.0537	0.094	0.247	0.131	HumanCyc:palmitate biosynthesis
SET_135	0.0586	0.095	0.25	1.23e-11	KEGG:Platelet activation - Homo sapiens (human)
SET_338	0.0575	0.096	0.251	9.29e-11	KEGG:Long-term depression - Homo sapiens (human)
SET_364	0.04	0.1	0.263	1.68e-11	KEGG:Steroid biosynthesis - Homo sapiens (human)|Reactome:Scavenging of heme from plasma
SET_164	0.0645	0.1	0.263	2.18e-13	Reactome:Depolymerisation of the Nuclear Lamina|Reactome:Downstream TCR signaling|Reactome:TCR signaling|Reactome:Nuclear Envelope Breakdown|Reactome:FCERI mediated Ca+2 mobilization|Reactome:Generation of second messenger molecules|Reactome:FCERI mediated NF-kB activation|Reactome:CLEC7A (Dectin-1) signaling|Wikipathways:TCR signaling|Reactome:C-type lectin receptors (CLRs)|Reactome:Synthesis of…
SET_104	0.0509	0.101	0.266	0.0449	Reactome:alpha-linolenic acid (ALA) metabolism
SET_333	0.0409	0.102	0.266	5.57e-11	KEGG:Ovarian steroidogenesis - Homo sapiens (human)
SET_673	0.0433	0.102	0.266	0.000352	KEGG:Pyruvate metabolism - Homo sapiens (human)
SET_370	0.0481	0.103	0.268	4.94e-30	Reactome:Scavenging by Class A Receptors|Reactome:Binding and Uptake of Ligands by Scavenger Receptors|Wikipathways:Binding and Uptake of Ligands by Scavenger Receptors
SET_326	0.0567	0.105	0.271	0.753	Wikipathways:Gamma carboxylation, hypusine formation and arylsulfatase activation|Reactome:Gamma carboxylation, hypusine formation and arylsulfatase activation
SET_199	0.0642	0.105	0.271	0.426	HumanCyc:[2Fe-2S] iron-sulfur cluster biosynthesis
SET_165	0.0644	0.107	0.276	1.47e-11	Wikipathways:Netrin-1 signaling|Reactome:Netrin-1 signaling
SET_414	0.0562	0.109	0.278	0.0179	KEGG:Fructose and mannose metabolism - Homo sapiens (human)
SET_109	0.0662	0.109	0.278	0.00309	Reactome:Synthesis and interconversion of nucleotide di- and triphosphates
SET_352	0.0584	0.11	0.28	1.61e-09	KEGG:Amoebiasis - Homo sapiens (human)
SET_64	0.0464	0.111	0.282	3.42e-07	INOH:Glycine Serine metabolism
SET_273	0.0659	0.112	0.282	0.457	HumanCyc:5-aminoimidazole ribonucleotide biosynthesis
SET_641	0.0723	0.112	0.282	0.256	PID:CDC42 signaling events|PID:mTOR signaling pathway|PID:Arf6 trafficking events|PID:Arf6 downstream pathway|PID:ErbB1 downstream signaling|PID:Arf1 pathway
SET_31	0.0502	0.113	0.283	3.89e-07	Reactome:The citric acid (TCA) cycle and respiratory electron transport
SET_168	0.0666	0.113	0.283	1.05e-12	Reactome:Inositol phosphate metabolism
SET_411	0.0706	0.114	0.284	0.132	SMPDB:Corticotropin Activation of Cortisol Production|PID:Rapid glucocorticoid signaling
SET_314	0.0719	0.115	0.286	0.0763	HumanCyc:citrulline-nitric oxide cycle
SET_276	0.0608	0.116	0.287	0.733	HumanCyc:UTP and CTP dephosphorylation I
SET_634	0.0679	0.116	0.287	0.229	Reactome:Reuptake of GABA
SET_688	0.0685	0.117	0.288	0.963	Wikipathways:Thyroxine (Thyroid Hormone) Production|SMPDB:Thyroid hormone synthesis
SET_460	0.0597	0.121	0.296	0.0318	KEGG:Neuroactive ligand-receptor interaction - Homo sapiens (human)
SET_285	0.064	0.121	0.296	0.00412	Reactome:Pyruvate metabolism
SET_126	0.0723	0.122	0.297	0.000956	KEGG:AMPK signaling pathway - Homo sapiens (human)
SET_311	0.0588	0.125	0.301	0.861	Reactome:Phosphate bond hydrolysis by NUDT proteins
SET_412	0.0749	0.125	0.301	0.483	Reactome:Plasmalogen biosynthesis
SET_124	0.0712	0.126	0.302	0.0269	HumanCyc:L-glutamine tRNA biosynthesis
SET_606	0.0883	0.135	0.32	0.0183	KEGG:beta-Alanine metabolism - Homo sapiens (human)
SET_393	0.089	0.135	0.32	7.58e-13	KEGG:Carbohydrate digestion and absorption - Homo sapiens (human)
SET_371	0.0676	0.136	0.322	6.27e-31	Reactome:Scavenging by Class F Receptors|Reactome:LDL-mediated lipid transport
SET_92	0.0878	0.136	0.322	3.08e-11	Reactome:PLCG1 events in ERBB2 signaling|Reactome:PLC-gamma1 signalling|Reactome:Phospholipase C-mediated cascade: FGFR1|Reactome:EGFR interacts with phospholipase C-gamma|Reactome:Phospholipase C-mediated cascade; FGFR4|Reactome:Phospholipase C-mediated cascade; FGFR2|Reactome:Phospholipase C-mediated cascade; FGFR3|Wikipathways:DAG and IP3 signaling|Reactome:DAG and IP3 signaling
SET_108	0.0929	0.137	0.321	0.00285	Reactome:PKB-mediated events|Reactome:mTOR signalling|Reactome:PI3K Cascade|Wikipathways:Class I MHC mediated antigen processing & presentation|Wikipathways:Energy dependent regulation of mTOR by LKB1-AMPK|Wikipathways:Factors involved in megakaryocyte development and platelet production|Wikipathways:Signaling by Insulin receptor|Reactome:Respiratory electron transport, ATP synthesis by chemiosmo…
SET_397	0.0958	0.137	0.321	0.899	Reactome:G alpha (z) signalling events
SET_678	0.0758	0.138	0.32	0.046	HumanCyc:putrescine biosynthesis I
SET_299	0.0791	0.138	0.32	0.676	HumanCyc:pyrimidine ribonucleosides salvage I
SET_242	0.0943	0.138	0.32	1.87e-05	INOH:Valine Leucine Isoleucine degradation
SET_547	0.0735	0.139	0.32	0.0331	Reactome:Thyroxine biosynthesis
SET_532	0.0866	0.139	0.32	0.00734	KEGG:Taurine and hypotaurine metabolism - Homo sapiens (human)
SET_189	0.0941	0.139	0.32	0.0147	Reactome:SHC-related events triggered by IGF1R|PID:Osteopontin-mediated events|Reactome:p38MAPK events|Wikipathways:Signaling by ERBB4|Wikipathways:Signaling by ERBB2|Wikipathways:Signal amplification|Reactome:Rap1 signalling|Wikipathways:DAP12 interactions|Reactome:Recycling pathway of L1|HumanCyc:pyrimidine deoxyribonucleosides salvage|Wikipathways:Costimulation by the CD28 family|Reactome:NRAG…
SET_87	0.0714	0.14	0.319	5.17e-26	Reactome:Hemostasis
SET_224	0.0768	0.14	0.319	0.825	Reactome:Reversible hydration of carbon dioxide
SET_89	0.0808	0.144	0.326	7.66e-30	Reactome:Vesicle-mediated transport
SET_369	0.0721	0.145	0.326	9.53e-30	Reactome:Scavenging by Class B Receptors|Reactome:Scavenging by Class H Receptors
SET_489	0.0838	0.146	0.326	2.09e-06	Reactome:Purine salvage
SET_56	0.0744	0.147	0.328	0.0925	KEGG:Arginine and proline metabolism - Homo sapiens (human)
SET_613	0.098	0.151	0.34	0.425	PID:Signaling events mediated by VEGFR1 and VEGFR2|BioCarta:ion channels and their functional role in vascular endothelium|PID:Plasma membrane estrogen receptor signaling|BioCarta:corticosteroids and cardioprotection|PID:SHP2 signaling|PID:Thromboxane A2 receptor signaling|BioCarta:vegf hypoxia and angiogenesis
SET_381	0.0947	0.152	0.34	2.27e-13	KEGG:B cell receptor signaling pathway - Homo sapiens (human)|KEGG:MAPK signaling pathway - Homo sapiens (human)|KEGG:VEGF signaling pathway - Homo sapiens (human)|KEGG:Glioma - Homo sapiens (human)|KEGG:Chemokine signaling pathway - Homo sapiens (human)|Wikipathways:MFAP5-mediated ovarian cancer cell motility and invasiveness|Reactome:Role of second messengers in netrin-1 signaling|Wikipathways:…
SET_250	0.0777	0.153	0.339	2.52e-30	Wikipathways:Platelet homeostasis|Reactome:Platelet homeostasis
SET_177	0.0954	0.153	0.339	0.0492	Wikipathways:beta-catenin independent WNT signaling|Wikipathways:Signaling by the B Cell Receptor (BCR)|Reactome:Ca2+ pathway|Reactome:Downstream signaling events of B Cell Receptor (BCR)|Reactome:Signaling by the B Cell Receptor (BCR)|Reactome:beta-catenin independent WNT signaling
SET_284	0.0682	0.154	0.34	0.78	SMPDB:Galactose Metabolism|SMPDB:Galactosemia
SET_669	0.0872	0.154	0.34	0.0147	Wikipathways:Dopamine metabolism
SET_504	0.0812	0.155	0.336	0.0316	Reactome:G alpha (s) signalling events
SET_152	0.0817	0.155	0.336	5.93e-32	Reactome:Hormone-sensitive lipase (HSL)-mediated triacylglycerol hydrolysis|Reactome:Platelet sensitization by LDL
SET_654	0.0921	0.155	0.336	0.000413	Reactome:Organic anion transporters
SET_682	0.104	0.155	0.336	0.659	HumanCyc:L-serine degradation
SET_144	0.0828	0.165	0.358	5.16e-11	SMPDB:Gaucher Disease|SMPDB:Fabry disease|SMPDB:Sphingolipid Metabolism|SMPDB:Globoid Cell Leukodystrophy|SMPDB:Metachromatic Leukodystrophy (MLD)|SMPDB:Krabbe disease
SET_385	0.115	0.165	0.358	1.95e-13	INOH:B cell receptor signaling|INOH:NGF|KEGG:Ras signaling pathway - Homo sapiens (human)|INOH:PDGF|INOH:FGF|INOH:CD4 T cell receptor signaling-ERK cascade|INOH:CD4 T cell receptor signaling|KEGG:Rap1 signaling pathway - Homo sapiens (human)|INOH:CD4 T cell receptor signaling-JNK cascade|INOH:GPCR GroupI metabotropic glutamate receptor|INOH:GPCR signaling-G alpha q
SET_681	0.0951	0.166	0.359	0.0153	Reactome:PAOs oxidise polyamines to amines|HumanCyc:spermine and spermidine degradation I|HumanCyc:spermidine biosynthesis|Reactome:Interconversion of polyamines
SET_180	0.104	0.167	0.359	0.323	Reactome:Glutamate Binding, Activation of AMPA Receptors and Synaptic Plasticity
SET_337	0.112	0.168	0.361	1.36e-11	KEGG:Fc gamma R-mediated phagocytosis - Homo sapiens (human)
SET_149	0.0826	0.169	0.362	1.55e-10	INOH:Steroids metabolism
SET_6	0.0975	0.171	0.363	0.717	INOH:Histidine degradation
SET_272	0.107	0.171	0.363	0.114	Reactome:Neurotransmitter uptake and Metabolism In Glial Cells|Wikipathways:Neurotransmitter uptake and Metabolism In Glial Cells|Reactome:Astrocytic Glutamate-Glutamine Uptake And Metabolism|HumanCyc:UTP and CTP <i>de novo</i> biosynthesis|HumanCyc:glutamine biosynthesis|HumanCyc:UTP and CTP dephosphorylation II
SET_301	0.0937	0.172	0.363	0.078	Reactome:Phase 1 - Functionalization of compounds
SET_69	0.0955	0.174	0.367	1.69e-27	Wikipathways:Selenium Micronutrient Network
SET_148	0.0999	0.176	0.369	4.46e-15	Reactome:ABC-family proteins mediated transport|Reactome:ABC transporters in lipid homeostasis
SET_234	0.111	0.177	0.368	0.0868	SMPDB:Malonic Aciduria|SMPDB:Propanoate Metabolism|SMPDB:Malonyl-coa decarboxylase deficiency|SMPDB:Methylmalonic Aciduria Due to Cobalamin-Related Disorders
SET_361	0.112	0.177	0.368	0.000581	BioCarta:inactivation of gsk3 by akt causes accumulation of b-catenin in alveolar macrophages|BioCarta:fas signaling pathway (cd95)|Wikipathways:FAS pathway and Stress induction of HSP regulation|BioCarta:regulation of bad phosphorylation
SET_387	0.123	0.177	0.368	3.55e-12	KEGG:Long-term potentiation - Homo sapiens (human)|KEGG:Circadian entrainment - Homo sapiens (human)
SET_239	0.104	0.179	0.369	0.00162	Reactome:RHO GTPase Effectors|Reactome:Signaling by Rho GTPases
SET_113	0.13	0.179	0.369	0.0124	Reactome:Signaling by Type 1 Insulin-like Growth Factor 1 Receptor (IGF1R)|Reactome:IRS-related events triggered by IGF1R|Reactome:IGF1R signaling cascade|Reactome:Cytokine Signaling in Immune system|Reactome:IRS-mediated signalling|Reactome:Signaling by Insulin receptor|Reactome:Insulin receptor signalling cascade
SET_153	0.105	0.181	0.372	2.8e-32	Wikipathways:Cell surface interactions at the vascular wall|Reactome:Cell surface interactions at the vascular wall
SET_622	0.0959	0.184	0.377	1.6e-30	KEGG:Vitamin digestion and absorption - Homo sapiens (human)
SET_262	0.141	0.187	0.382	0.0213	HumanCyc:UMP biosynthesis|Reactome:Pyrimidine biosynthesis|HumanCyc:superpathway of pyrimidine deoxyribonucleotides <i>de novo</i> biosynthesis|HumanCyc:superpathway of pyrimidine ribonucleotides <i>de novo</i> biosynthesis
SET_214	0.101	0.188	0.384	0.00724	EHMN:Aminosugars metabolism
SET_60	0.127	0.189	0.385	0.0818	Reactome:Epigenetic regulation of gene expression
SET_91	0.109	0.195	0.395	1.38e-16	Reactome:Innate Immune System
SET_4	0.121	0.195	0.395	0.131	KEGG:Histidine metabolism - Homo sapiens (human)
SET_287	0.133	0.197	0.397	0.00718	SMPDB:Transfer of Acetyl Groups into Mitochondria
SET_293	0.135	0.197	0.397	0.0183	SMPDB:Ketobemidone Action Pathway|SMPDB:Cocaine Action Pathway|SMPDB:Dibucaine Action Pathway|SMPDB:Oxycodone Action Pathway|SMPDB:Levallorphan Action Pathway|SMPDB:Procaine Action Pathway|SMPDB:Pentazocine Action Pathway|SMPDB:Sufentanil Action Pathway|SMPDB:Heroin Action Pathway|SMPDB:Dimethylthiambutene Action Pathway|SMPDB:Codeine Action Pathway|SMPDB:Fluoxetine Action Pathway|SMPDB:Proparaca…
SET_186	0.114	0.198	0.396	0.00385	SMPDB:Fructose intolerance, hereditary|SMPDB:Fructose and Mannose Degradation|SMPDB:Fructosuria
SET_621	0.117	0.198	0.396	6.65e-10	EHMN:Linoleate metabolism
SET_185	0.127	0.202	0.404	0.00193	EHMN:Fructose and mannose metabolism
SET_32	0.129	0.202	0.404	1.91e-06	Wikipathways:The citric acid (TCA) cycle and respiratory electron transport|Reactome:Pyruvate metabolism and Citric Acid (TCA) cycle
SET_238	0.123	0.204	0.408	0.000181	Reactome:Citric acid cycle (TCA cycle)
SET_120	0.145	0.207	0.413	0.000634	HumanCyc:purine nucleotides <i>de novo</i> biosynthesis|Reactome:Purine ribonucleoside monophosphate biosynthesis
SET_142	0.115	0.208	0.412	5.6e-08	Reactome:Sphingolipid metabolism
SET_431	0.165	0.208	0.412	0.0219	SMPDB:Excitatory Neural Signalling Through 5-HTR 7 and Serotonin |SMPDB:Excitatory Neural Signalling Through 5-HTR 4 and Serotonin|SMPDB:Excitatory Neural Signalling Through 5-HTR 6 and Serotonin
SET_143	0.124	0.21	0.414	7.79e-09	Reactome:Sphingolipid de novo biosynthesis
SET_313	0.136	0.21	0.414	0.114	HumanCyc:fatty acid &alpha;-oxidation III|HumanCyc:stearate biosynthesis
SET_90	0.119	0.211	0.412	7.72e-11	EHMN:Bile acid biosynthesis
SET_132	0.139	0.211	0.412	0.944	Reactome:Effects of PIP2 hydrolysis|Wikipathways:Effects of PIP2 hydrolysis
SET_437	0.147	0.211	0.412	0.142	Reactome:Integration of energy metabolism|Wikipathways:Integration of energy metabolism
SET_258	0.137	0.213	0.415	0.0213	Reactome:Creatine metabolism
SET_22	0.156	0.216	0.421	0.0823	Reactome:Nicotinamide salvaging
SET_110	0.154	0.217	0.42	0.000493	HumanCyc:guanosine ribonucleotides <i>de novo</i> biosynthesis|HumanCyc:guanosine nucleotides <i>de novo</i> biosynthesis
SET_394	0.158	0.217	0.42	2.49e-12	KEGG:Thyroid hormone signaling pathway - Homo sapiens (human)
SET_640	0.147	0.221	0.426	0.286	Wikipathways:Drug Induction of Bile Acid Pathway
SET_93	0.153	0.221	0.426	3.94e-14	Wikipathways:C-type lectin receptors (CLRs)|Wikipathways:Fc epsilon receptor (FCERI) signaling
SET_230	0.149	0.223	0.429	5.39e-05	Reactome:Metabolism of carbohydrates
SET_519	0.148	0.225	0.428	0.000105	HumanCyc:purine ribonucleosides degradation to ribose-1-phosphate
SET_268	0.155	0.225	0.428	0.0402	HumanCyc:GDP-L-fucose biosynthesis II (from L-fucose)
SET_383	0.163	0.225	0.428	2.33e-13	KEGG:Pathways in cancer - Homo sapiens (human)
SET_670	0.168	0.225	0.428	0.0147	Reactome:Depurination|Reactome:Cleavage of the damaged purine
SET_101	0.148	0.226	0.428	0.0132	INOH:Pentose phosphate cycle
SET_175	0.144	0.228	0.431	0.659	SMPDB:Joubert syndrome|SMPDB:Phosphatidylinositol Phosphate Metabolism
SET_449	0.175	0.229	0.431	0.107	Wikipathways:Gastrin-CREB signalling pathway via PKC and MAPK
SET_556	0.149	0.231	0.433	7.12e-12	Reactome:Hydrolysis of LPC
SET_111	0.168	0.231	0.433	0.000515	Reactome:TP53 Regulates Metabolic Genes|Reactome:Transcriptional Regulation by TP53|Wikipathways:TP53 Regulates Metabolic Genes
SET_82	0.174	0.232	0.435	1.81e-08	Reactome:Opioid Signalling|Reactome:G-protein mediated events|Reactome:PLC beta mediated events|Wikipathways:Opioid Signalling
SET_115	0.177	0.235	0.438	0.0125	Reactome:Linoleic acid (LA) metabolism
SET_464	0.151	0.237	0.441	9.84e-12	Wikipathways:Acetylcholine Synthesis
SET_683	0.164	0.241	0.447	0.0089	KEGG:Sulfur metabolism - Homo sapiens (human)
SET_2	0.17	0.242	0.448	0.169	SMPDB:Methylhistidine Metabolism
SET_406	0.164	0.248	0.456	0.909	Reactome:Endogenous sterols
SET_362	0.183	0.248	0.456	1.81e-12	KEGG:Neurotrophin signaling pathway - Homo sapiens (human)|KEGG:Adipocytokine signaling pathway - Homo sapiens (human)
SET_363	0.192	0.25	0.46	1.11e-05	BioCarta:phospholipids as signalling intermediaries
SET_10	0.167	0.253	0.468	0.00888	EHMN:Vitamin B3 (nicotinate and nicotinamide) metabolism
SET_218	0.187	0.254	0.469	0.0788	HumanCyc:CDP-diacylglycerol biosynthesis
SET_77	0.165	0.255	0.469	0.00402	Reactome:Class A/1 (Rhodopsin-like receptors)
SET_176	0.198	0.255	0.469	0.649	Reactome:Activation of NF-kappaB in B cells|Reactome:Disinhibition of SNARE formation|Reactome:Trafficking of GluR2-containing AMPA receptors|Wikipathways:Response to elevated platelet cytosolic Ca2+|Reactome:Trafficking of AMPA receptors|Reactome:WNT5A-dependent internalization of FZD4|Reactome:PCP/CE pathway
SET_589	0.184	0.256	0.469	0.0167	HumanCyc:glutamate biosynthesis/degradation
SET_446	0.156	0.257	0.468	5.81e-12	Reactome:Phospholipid metabolism|Reactome:Glycerophospholipid biosynthesis
SET_292	0.184	0.257	0.468	0.0389	Reactome:Regulation of pyruvate dehydrogenase (PDH) complex
SET_34	0.18	0.264	0.477	2.73e-06	Wikipathways:Glycolysis and Gluconeogenesis
SET_190	0.183	0.264	0.477	0.00916	Wikipathways:Asparagine N-linked glycosylation
SET_323	0.192	0.266	0.479	0.307	Reactome:Biotin transport and metabolism|EHMN:Vitamin E metabolism
SET_568	0.167	0.27	0.483	0.000966	KEGG:GABAergic synapse - Homo sapiens (human)
SET_155	0.183	0.27	0.483	0.0289	Reactome:Import of palmitoyl-CoA into the mitochondrial matrix
SET_61	0.189	0.273	0.487	0.0269	KEGG:Pyrimidine metabolism - Homo sapiens (human)
SET_529	0.197	0.277	0.494	0.00014	KEGG:Alanine, aspartate and glutamate metabolism - Homo sapiens (human)
SET_58	0.198	0.28	0.498	0.0546	INOH:Vitamin B6 metabolism
SET_228	0.181	0.282	0.502	0.00327	SMPDB:Ornithine Aminotransferase Deficiency (OAT Deficiency)|SMPDB:Arginine: Glycine Amidinotransferase Deficiency (AGAT Deficiency)|SMPDB:Creatine deficiency, guanidinoacetate methyltransferase deficiency|SMPDB:Arginine and Proline Metabolism|SMPDB:Hyperornithinemia with gyrate atrophy (HOGA)|SMPDB:L-arginine:glycine amidinotransferase deficiency|SMPDB:Guanidinoacetate Methyltransferase Deficien…
SET_28	0.19	0.283	0.503	0.043	Reactome:Lysine catabolism|HumanCyc:lysine degradation I (saccharopine pathway)
SET_675	0.201	0.284	0.504	0.0118	Reactome:Degradation of cysteine and homocysteine
SET_150	0.19	0.286	0.505	4.93e-22	Reactome:Visual phototransduction
SET_356	0.212	0.286	0.505	2.39e-15	Reactome:Acyl chain remodeling of CL
SET_181	0.204	0.287	0.505	0.0265	Reactome:Fructose catabolism|HumanCyc:sucrose degradation
SET_203	0.188	0.289	0.504	6.97e-05	INOH:Alanine Aspartate Asparagine metabolism
SET_653	0.217	0.289	0.504	0.823	HumanCyc:histidine degradation|Reactome:Histidine catabolism
SET_424	0.223	0.289	0.504	0.0162	HumanCyc:putrescine degradation III
SET_520	0.223	0.29	0.503	0.000706	HumanCyc:adenine and adenosine salvage III
SET_188	0.228	0.29	0.503	0.484	HumanCyc:homocarnosine biosynthesis
SET_645	0.231	0.29	0.503	0.256	HumanCyc:chondroitin sulfate degradation (metazoa)|HumanCyc:dermatan sulfate degradation (metazoa)
SET_317	0.19	0.291	0.504	0.102	HumanCyc:NAD biosynthesis from 2-amino-3-carboxymuconate semialdehyde
SET_13	0.203	0.293	0.506	7.29e-12	Reactome:Arachidonic acid metabolism|Wikipathways:Arachidonic acid metabolism
SET_435	0.213	0.294	0.507	0.84	PID:Sphingosine 1-phosphate (S1P) pathway
SET_327	0.215	0.297	0.509	0.561	SMPDB:Butyrate Metabolism|INOH:Butanoate metabolism
SET_440	0.216	0.297	0.509	3.66e-23	Reactome:Synthesis of PC
SET_50	0.252	0.299	0.514	1.85e-08	SMPDB:Glycerol Kinase Deficiency|SMPDB:Familial lipoprotein lipase deficiency|SMPDB:Glycerolipid Metabolism|SMPDB:D-glyceric acidura
SET_632	0.235	0.3	0.514	0.167	HumanCyc:uracil degradation
SET_599	0.208	0.302	0.516	1.28e-05	KEGG:Glucagon signaling pathway - Homo sapiens (human)
SET_125	0.228	0.309	0.526	0.0137	SMPDB:Mercaptopurine Metabolism Pathway
SET_666	0.23	0.313	0.532	0.112	Wikipathways:Pentose Phosphate Pathway|Reactome:Pentose phosphate pathway (hexose monophosphate shunt)|Reactome:Insulin effects increased synthesis of Xylulose-5-Phosphate
SET_433	0.232	0.315	0.533	0.143	HumanCyc:urate biosynthesis/inosine 5,-phosphate degradation
SET_391	0.262	0.318	0.538	5.36e-13	KEGG:African trypanosomiasis - Homo sapiens (human)
SET_690	0.253	0.319	0.538	0.0153	Reactome:Class II GLUTs|Reactome:Facilitative Na+-independent glucose transporters
SET_686	0.232	0.321	0.54	0.0147	HumanCyc:taurine biosynthesis|SMPDB:Taurine and Hypotaurine Metabolism
SET_205	0.215	0.322	0.539	0.00343	SMPDB:Urea Cycle|SMPDB:Citrullinemia Type I|SMPDB:Carbamoyl Phosphate Synthetase Deficiency|SMPDB:Argininosuccinic Aciduria|SMPDB:Ornithine Transcarbamylase Deficiency (OTC Deficiency)|SMPDB:Argininemia
SET_413	0.242	0.322	0.539	0.147	SMPDB:Plasmalogen Synthesis
SET_659	0.256	0.325	0.544	0.694	KEGG:Pentose phosphate pathway - Homo sapiens (human)
SET_286	0.258	0.328	0.548	0.204	EHMN:Lipoate metabolism|EHMN:Vitamin H (biotin) metabolism
SET_650	0.271	0.329	0.548	0.411	Reactome:Unblocking of NMDA receptor, glutamate binding and activation|HumanCyc:4-hydroxy-2-nonenal detoxification|Wikipathways:Aflatoxin activation and detoxification|Reactome:Aflatoxin activation and detoxification
SET_253	0.252	0.33	0.546	2.2e-33	Wikipathways:Folate Metabolism
SET_386	0.266	0.33	0.546	2.74e-13	KEGG:Calcium signaling pathway - Homo sapiens (human)
SET_510	0.269	0.33	0.546	8.46e-10	KEGG:Sphingolipid signaling pathway - Homo sapiens (human)
SET_134	0.24	0.332	0.549	9.71e-14	Reactome:phospho-PLA2 pathway
SET_99	0.268	0.335	0.553	0.000561	Reactome:Synthesis of bile acids and bile salts via 7alpha-hydroxycholesterol|Reactome:Recycling of bile acids and salts|Reactome:Bile acid and bile salt metabolism|Reactome:Synthesis of bile acids and bile salts
SET_244	0.233	0.336	0.553	5.19e-09	Reactome:Disease
SET_585	0.248	0.337	0.552	0.0487	HumanCyc:L-carnitine biosynthesis
SET_12	0.275	0.337	0.552	0.0269	Reactome:Synthesis of Prostaglandins (PG) and Thromboxanes (TX)
SET_623	0.251	0.341	0.556	8.03e-34	Wikipathways:Vitamin B12 Metabolism
SET_473	0.269	0.341	0.556	1.48e-05	EHMN:TCA cycle
SET_163	0.242	0.347	0.565	2.97e-18	Reactome:Synthesis of PE
SET_27	0.26	0.348	0.564	0.566	KEGG:Lysine biosynthesis - Homo sapiens (human)
SET_166	0.288	0.348	0.564	5.03e-10	Reactome:Developmental Biology|Reactome:Axon guidance|Reactome:Fc epsilon receptor (FCERI) signaling
SET_249	0.256	0.35	0.565	0.0104	Reactome:Chromatin modifying enzymes|Reactome:Condensation of Prophase Chromosomes|Reactome:RHO GTPases activate PKNs|Wikipathways:Chromatin modifying enzymes|Reactome:Activated PKN1 stimulates transcription of AR (androgen receptor) regulated genes KLK2 and KLK3|Reactome:Cellular Senescence|Wikipathways:Activated PKN1 stimulates transcription of AR (androgen receptor) regulated genes KLK2 and KL…
SET_236	0.262	0.352	0.566	1.17e-05	Reactome:DNA Repair
SET_105	0.281	0.352	0.566	0.0393	Wikipathways:alpha-linolenic (omega3) and linoleic (omega6) acid metabolism|Reactome:alpha-linolenic (omega3) and linoleic (omega6) acid metabolism
SET_499	0.27	0.353	0.566	7.31e-07	EHMN:Purine metabolism
SET_392	0.294	0.354	0.567	1.04e-12	KEGG:Thyroid hormone synthesis - Homo sapiens (human)
SET_485	0.286	0.355	0.567	8.89e-09	SMPDB:Xanthinuria type I|SMPDB:Mercaptopurine Action Pathway|SMPDB:Thioguanine Action Pathway|SMPDB:Xanthine Dehydrogenase Deficiency (Xanthinuria)|SMPDB:Adenylosuccinate Lyase Deficiency|SMPDB:Purine Nucleoside Phosphorylase Deficiency|SMPDB:Adenosine Deaminase Deficiency|SMPDB:Mitochondrial DNA depletion syndrome|SMPDB:Molybdenum Cofactor Deficiency|SMPDB:Adenine phosphoribosyltransferase defic…
SET_463	0.288	0.359	0.572	1.09e-12	KEGG:Glycerophospholipid metabolism - Homo sapiens (human)
SET_151	0.259	0.36	0.572	2.73e-24	Wikipathways:Visual phototransduction
SET_330	0.286	0.361	0.57	1.98e-13	SMPDB:Salicylic Acid Action Pathway
SET_334	0.288	0.361	0.57	6.38e-24	KEGG:Retrograde endocannabinoid signaling - Homo sapiens (human)
SET_674	0.294	0.361	0.57	0.0161	Reactome:Proton-coupled monocarboxylate transport|Wikipathways:TCA Cycle Nutrient Utilization and Invasiveness of Ovarian Cancer|HumanCyc:lactate fermentation (reoxidation of cytosolic NADH)
SET_610	0.26	0.365	0.573	0.0752	Wikipathways:Urea cycle and metabolism of amino groups
SET_583	0.267	0.365	0.573	0.142	Reactome:GABA synthesis, release, reuptake and degradation
SET_300	0.289	0.367	0.573	0.37	EHMN:Omega-6 fatty acid metabolism
SET_576	0.321	0.367	0.573	0.0039	KEGG:Ascorbate and aldarate metabolism - Homo sapiens (human)
SET_357	0.271	0.368	0.574	2.09e-14	Reactome:Acyl chain remodelling of PC
SET_516	0.313	0.369	0.574	4.28e-05	Reactome:Transport of nucleosides and free purine and pyrimidine bases across the plasma membrane
SET_396	0.283	0.374	0.58	3.02e-11	Reactome:Post-translational modification: synthesis of GPI-anchored proteins|Reactome:Synthesis of glycosylphosphatidylinositol (GPI)|Reactome:Diseases associated with visual transduction|Reactome:Biosynthesis of A2E, implicated in retinal degradation|Wikipathways:Pathogenic Escherichia coli infection|Reactome:Acyl chain remodelling of PE|KEGG:Pathogenic Escherichia coli infection - Homo sapiens …
SET_329	0.283	0.379	0.588	3.95e-13	SMPDB:Trisalicylate-choline Action Pathway|SMPDB:Acetylsalicylic Acid Action Pathway|SMPDB:Piroxicam Action Pathway|SMPDB:Antrafenine Action Pathway|SMPDB:Naproxen Action Pathway|SMPDB:Ibuprofen Action Pathway|SMPDB:Rofecoxib Action Pathway|SMPDB:Acetaminophen Action Pathway|SMPDB:Suprofen Action Pathway|SMPDB:Leukotriene C4 Synthesis Deficiency|SMPDB:Carprofen Action Pathway|SMPDB:Valdecoxib Act…
SET_133	0.293	0.382	0.591	3.12e-08	Wikipathways:Fcgamma receptor (FCGR) dependent phagocytosis
SET_30	0.306	0.384	0.592	0.0762	KEGG:Lysine degradation - Homo sapiens (human)
SET_631	0.301	0.386	0.594	0.0196	KEGG:Propanoate metabolism - Homo sapiens (human)
SET_349	0.3	0.389	0.599	0.462	Reactome:Fatty acids
SET_324	0.342	0.391	0.602	0.0622	HumanCyc:tRNA splicing
SET_482	0.33	0.392	0.601	7.05e-12	Reactome:NGF signalling via TRKA from the plasma membrane
SET_78	0.287	0.393	0.601	0.0128	Reactome:GPCR ligand binding
SET_507	0.336	0.394	0.602	3.62e-05	HumanCyc:purine nucleotides degradation
SET_555	0.299	0.396	0.604	1.9e-09	KEGG:Choline metabolism in cancer - Homo sapiens (human)
SET_55	0.313	0.399	0.608	3.43e-07	EHMN:Urea cycle and metabolism of arginine, proline, glutamate, aspartate and asparagine
SET_310	0.358	0.4	0.607	0.0153	BioCarta:chrebp regulation by carbohydrates and camp
SET_302	0.326	0.401	0.608	0.826	Wikipathways:Phase 1 - Functionalization of compounds
SET_182	0.293	0.402	0.608	7.82e-05	HumanCyc:gluconeogenesis
SET_246	0.318	0.405	0.611	0.00227	SMPDB:Refsum Disease|SMPDB:Phytanic Acid Peroxisomal Oxidation
SET_620	0.33	0.405	0.611	0.491	HumanCyc:putrescine biosynthesis II
SET_141	0.302	0.406	0.61	1.35e-07	Wikipathways:Sphingolipid metabolism
SET_24	0.33	0.406	0.61	0.000539	INOH:Lysine degradation
SET_52	0.308	0.409	0.613	5.52e-07	SMPDB:Glycogen Storage Disease Type 1A (GSD1A) or Von Gierke Disease|SMPDB:Triosephosphate isomerase|SMPDB:Glycogenosis, Type IA. Von gierke disease|SMPDB:Gluconeogenesis|SMPDB:Fructose-1,6-diphosphatase deficiency|SMPDB:Phosphoenolpyruvate carboxykinase deficiency 1 (PEPCK1)|SMPDB:Glycogenosis, Type IB|SMPDB:Glycogenosis, Type IC
SET_417	0.318	0.41	0.612	0.00109	KEGG:Glycolysis / Gluconeogenesis - Homo sapiens (human)
SET_169	0.331	0.41	0.612	1.09e-09	EHMN:Vitamin A (retinol) metabolism
SET_553	0.336	0.411	0.612	1.87e-37	KEGG:Glycerolipid metabolism - Homo sapiens (human)
SET_289	0.337	0.412	0.612	0.0364	Wikipathways:Cellular response to heat stress|Reactome:Cellular response to heat stress|Wikipathways:TCF dependent signaling in response to WNT|Reactome:Regulation of HSF1-mediated heat shock response|Reactome:Transcriptional activity of SMAD2/SMAD3:SMAD4 heterotrimer|Reactome:Signaling by TGF-beta Receptor Complex|Wikipathways:Transcriptional activity of SMAD2-SMAD3-SMAD4 heterotrimer|Reactome:T…
SET_347	0.39	0.414	0.616	0.952	Wikipathways:Prostaglandin Synthesis and Regulation
SET_83	0.343	0.415	0.617	2.32e-12	Reactome:Ca-dependent events
SET_184	0.337	0.416	0.615	0.0246	INOH:Fructose Mannose metabolism
SET_351	0.352	0.416	0.615	0.197	BioCarta:aspirin blocks signaling pathway involved in platelet activation
SET_549	0.312	0.42	0.621	1.67e-12	Reactome:Synthesis of PA
SET_322	0.321	0.421	0.62	0.367	Wikipathways:Amino acid conjugation of benzoic acid|Reactome:Conjugation of benzoate with glycine
SET_102	0.348	0.426	0.625	4.78e-05	Reactome:Glycolysis
SET_261	0.372	0.426	0.625	0.861	Reactome:Glycosaminoglycan metabolism|Wikipathways:Glycosaminoglycan metabolism
SET_95	0.353	0.43	0.628	6.7e-14	Reactome:Metabolism of proteins
SET_587	0.347	0.434	0.633	0.00432	Wikipathways:Transport of glucose and other sugars, bile salts and organic acids, metal ions and amine compounds
SET_672	0.364	0.435	0.633	0.00129	Reactome:Base-Excision Repair, AP Site Formation|Wikipathways:Base-Excision Repair, AP Site Formation
SET_35	0.338	0.436	0.632	0.02	SMPDB:21-hydroxylase deficiency (CYP21)|SMPDB:11-beta-hydroxylase deficiency (CYP11B1)|SMPDB:Apparent mineralocorticoid excess syndrome|EHMN:C21-steroid hormone biosynthesis and metabolism|SMPDB:Corticosterone methyl oxidase I deficiency (CMO I)|SMPDB:Steroidogenesis|KEGG:Steroid hormone biosynthesis - Homo sapiens (human)|SMPDB:3-Beta-Hydroxysteroid Dehydrogenase Deficiency|SMPDB:Adrenal Hyperpl…
SET_483	0.351	0.436	0.632	4.94e-07	KEGG:Purine metabolism - Homo sapiens (human)
SET_119	0.379	0.44	0.637	0.000222	HumanCyc:adenosine ribonucleotides <i>de novo</i> biosynthesis
SET_94	0.372	0.443	0.64	8.06e-13	Reactome:DAP12 signaling|Reactome:Downstream signaling of activated FGFR1|Reactome:Downstream signaling of activated FGFR3|Reactome:Downstream signaling of activated FGFR2|Reactome:Downstream signaling of activated FGFR4|Reactome:Signaling by ERBB2|Reactome:Signaling by FGFR|Reactome:DAP12 interactions|Reactome:Signaling by EGFR|Reactome:Signaling by FGFR4|Reactome:Signaling by FGFR3|Reactome:Sig…
SET_465	0.371	0.452	0.652	0.000935	Reactome:Neurotransmitter Release Cycle
SET_374	0.372	0.453	0.652	0.417	EHMN:Saturated fatty acids beta-oxidation
SET_419	0.396	0.455	0.652	0.989	HumanCyc:thymine degradation
SET_183	0.404	0.455	0.652	0.00136	HumanCyc:glycolysis
SET_609	0.382	0.458	0.655	0.192	Wikipathways:Effects of Nitric Oxide
SET_123	0.409	0.461	0.658	0.0175	KEGG:FoxO signaling pathway - Homo sapiens (human)
SET_633	0.374	0.465	0.663	0.0259	HumanCyc:pyrimidine ribonucleosides degradation
SET_566	0.384	0.466	0.663	0.0224	EHMN:Phytanic acid peroxisomal oxidation|HumanCyc:fatty acid &alpha;-oxidation|Reactome:Alpha-oxidation of phytanate
SET_439	0.393	0.468	0.664	0.377	Reactome:G alpha (q) signalling events
SET_353	0.419	0.469	0.665	0.094	Wikipathways:Endothelin Pathways
SET_595	0.42	0.474	0.671	0.00352	HumanCyc:4-hydroxyproline degradation|HumanCyc:L-cysteine degradation II|HumanCyc:L-cysteine degradation I
SET_466	0.393	0.475	0.67	0.0108	Wikipathways:One carbon donor
SET_315	0.429	0.475	0.67	0.119	BioCarta:actions of nitric oxide in the heart
SET_552	0.389	0.477	0.669	4.09e-37	Wikipathways:Fatty Acid Beta Oxidation
SET_401	0.408	0.477	0.669	0.00205	SMPDB:Fatty Acid Biosynthesis
SET_192	0.413	0.48	0.672	0.133	Reactome:MAPK1/MAPK3 signaling|Reactome:SHC1 events in ERBB4 signaling|Reactome:Signalling to p38 via RIT and RIN|Reactome:Activation of NMDA receptor upon glutamate binding and postsynaptic events|Reactome:MAPK family signaling cascades|Reactome:Signaling by Interleukins|Reactome:Prolonged ERK activation events|Reactome:Signalling to ERKs|Reactome:ARMS-mediated activation|Reactome:Interleukin re…
SET_380	0.383	0.481	0.673	1.11e-18	EHMN:Glycosylphosphatidylinositol(GPI)-anchor biosynthesis
SET_586	0.392	0.482	0.673	0.0309	Reactome:Carnitine synthesis
SET_85	0.394	0.483	0.669	0.33	Reactome:Fatty Acyl-CoA Biosynthesis
SET_596	0.397	0.483	0.669	0.0335	HumanCyc:serine biosynthesis (phosphorylated route)|Reactome:Serine biosynthesis
SET_49	0.398	0.483	0.669	4.11e-05	SMPDB:Fanconi-bickel syndrome|SMPDB:Glycolysis|SMPDB:Glycogenosis, Type VII. Tarui disease
SET_170	0.396	0.484	0.668	1.34e-10	Reactome:Ion transport by P-type ATPases
SET_340	0.434	0.484	0.668	9.55e-11	KEGG:Serotonergic synapse - Homo sapiens (human)
SET_658	0.422	0.485	0.666	0.525	Wikipathways:Synaptic Vesicle Pathway
SET_390	0.429	0.485	0.666	2.58e-11	KEGG:Dopaminergic synapse - Homo sapiens (human)
SET_294	0.397	0.486	0.665	0.979	EHMN:Galactose metabolism
SET_196	0.416	0.486	0.665	0.0289	HumanCyc:CMP-<i>N</i>-acetylneuraminate biosynthesis I (eukaryotes)
SET_88	0.428	0.487	0.666	0.0795	EHMN:Prostaglandin formation from arachidonate
SET_232	0.396	0.49	0.667	2.59e-06	Wikipathways:Metabolism of carbohydrates
SET_345	0.402	0.49	0.667	0.0594	Reactome:Cytochrome P450 - arranged by substrate type
SET_53	0.45	0.495	0.672	0.172	SMPDB:Mucopolysaccharidosis VI. Sly syndrome|SMPDB:Glycogenosis, Type III. Cori disease, Debrancher glycogenosis|SMPDB:Starch and Sucrose Metabolism|SMPDB:Glycogenosis, Type IV. Amylopectinosis, Anderson disease|SMPDB:Glycogen synthetase deficiency|SMPDB:Glycogenosis, Type VI. Hers disease|SMPDB:Sucrase-isomaltase deficiency
SET_298	0.445	0.497	0.674	0.0579	Reactome:Stimuli-sensing channels
SET_29	0.432	0.5	0.676	0.00677	SMPDB:Pyridoxine dependency with seizures|SMPDB:Hyperlysinemia I, Familial|SMPDB:Saccharopinuria/Hyperlysinemia II|SMPDB:2-aminoadipic 2-oxoadipic aciduria|SMPDB:Lysine Degradation|HumanCyc:lysine degradation II (pipecolate pathway)|SMPDB:Hyperlysinemia II or Saccharopinuria
SET_220	0.438	0.5	0.676	6.86e-34	Wikipathways:Fatty acid, triacylglycerol, and ketone body metabolism
SET_614	0.421	0.501	0.676	0.0135	PID:Alpha9 beta1 integrin signaling events
SET_86	0.418	0.504	0.676	0.00215	Wikipathways:Mitochondrial biogenesis
SET_266	0.453	0.504	0.676	0.101	HumanCyc:phosphatidylcholine biosynthesis
SET_557	0.409	0.506	0.676	1.4e-14	SMPDB:Retinol Metabolism|SMPDB:Vitamin A Deficiency
SET_275	0.441	0.506	0.676	0.000587	SMPDB:Sialuria or French Type Sialuria|SMPDB:Tay-Sachs Disease|SMPDB:Salla Disease/Infantile Sialic Acid Storage Disease|SMPDB:Amino Sugar Metabolism|Reactome:Synthesis of substrates in N-glycan biosythesis|SMPDB:G(M2)-Gangliosidosis: Variant B, Tay-sachs disease
SET_558	0.418	0.509	0.677	0.169	Reactome:Peroxisomal lipid metabolism|Wikipathways:Peroxisomal lipid metabolism
SET_167	0.468	0.509	0.677	3.01e-09	Reactome:VEGFR2 mediated cell proliferation
SET_651	0.444	0.51	0.678	0.325	Wikipathways:Glutathione metabolism
SET_400	0.483	0.512	0.678	0.000265	HumanCyc:acyl-CoA hydrolysis
SET_255	0.444	0.514	0.681	0.0857	Reactome:VEGFR2 mediated vascular permeability
SET_257	0.448	0.518	0.685	0.0346	Reactome:eNOS activation
SET_260	0.456	0.52	0.686	0.00872	HumanCyc:inosine-5,-phosphate biosynthesis
SET_627	0.437	0.522	0.687	0.0701	EHMN:Vitamin C metabolism
SET_98	0.457	0.522	0.687	1.79e-05	Wikipathways:Bile acid and bile salt metabolism
SET_248	0.446	0.523	0.686	0.57	HumanCyc:ornithine <i>de novo </i> biosynthesis
SET_474	0.446	0.524	0.684	7.52e-06	SMPDB:Mitochondrial complex II deficiency|SMPDB:Congenital lactic acidosis|SMPDB:Citric Acid Cycle|SMPDB:Fumarase deficiency|SMPDB:2-ketoglutarate dehydrogenase complex deficiency|SMPDB:Pyruvate dehydrogenase deficiency (E2)|SMPDB:Pyruvate dehydrogenase deficiency (E3)
SET_497	0.453	0.524	0.684	0.00281	SMPDB:Selenoamino Acid Metabolism|EHMN:Selenoamino acid metabolism
SET_432	0.489	0.526	0.685	0.844	PID:PDGFR-beta signaling pathway
SET_179	0.468	0.528	0.687	0.021	Reactome:Response to elevated platelet cytosolic Ca2+
SET_100	0.458	0.54	0.702	3.54e-06	EHMN:Glycolysis and Gluconeogenesis
SET_546	0.472	0.543	0.704	0.4	KEGG:Sulfur relay system - Homo sapiens (human)
SET_490	0.48	0.546	0.707	2.16e-07	Reactome:Purine catabolism
SET_450	0.502	0.547	0.707	0.244	Wikipathways:Neurotransmitter Release Cycle
SET_129	0.481	0.55	0.709	0.0842	EHMN:Propanoate metabolism|INOH:Propanoate metabolism
SET_358	0.485	0.554	0.713	8.29e-10	BioCarta:ceramide signaling pathway
SET_271	0.479	0.556	0.712	0.123	SMPDB:Folate Metabolism|SMPDB:Methotrexate Action Pathway|SMPDB:Folate malabsorption, hereditary
SET_278	0.505	0.556	0.712	0.0837	Reactome:Metabolism of folate and pterines|HumanCyc:folate polyglutamylation|EHMN:Vitamin B9 (folate) metabolism
SET_72	0.437	0.558	0.714	4.28e-08	Reactome:Free fatty acid receptors
SET_630	0.521	0.559	0.714	0.0651	Reactome:Heparan sulfate/heparin (HS-GAG) metabolism|Reactome:HS-GAG degradation
SET_79	0.473	0.56	0.712	0.0197	Wikipathways:GPCR ligand binding
SET_256	0.506	0.56	0.712	0.0395	Reactome:Infectious disease
SET_282	0.497	0.561	0.712	0.0231	Wikipathways:Hexose transport|Reactome:Hexose transport|Reactome:Glucose transport
SET_47	0.536	0.562	0.712	0.925	KEGG:Caffeine metabolism - Homo sapiens (human)
SET_457	0.511	0.567	0.716	0.248	Reactome:GPCR downstream signaling
SET_448	0.514	0.569	0.717	0.0117	Reactome:Neuronal System|Reactome:Transmission across Chemical Synapses
SET_303	0.491	0.571	0.719	6.27e-07	HumanCyc:fatty acid activation
SET_222	0.497	0.573	0.719	0.212	HumanCyc:glycerol degradation
SET_531	0.509	0.575	0.719	0.0114	HumanCyc:alanine biosynthesis/degradation|SMPDB:Glucose-Alanine Cycle
SET_425	0.512	0.575	0.719	0.894	HumanCyc:glutamate dependent acid resistance|Reactome:GABA synthesis
SET_277	0.524	0.578	0.721	0.495	Reactome:CREB phosphorylation through the activation of CaMKII|HumanCyc:glutathione biosynthesis
SET_511	0.502	0.581	0.724	0.00558	Reactome:Transport of vitamins, nucleosides, and related molecules
SET_664	0.551	0.587	0.73	0.00334	HumanCyc:purine deoxyribonucleosides degradation
SET_318	0.515	0.59	0.731	0.63	SMPDB:Phenylacetate Metabolism|Reactome:Conjugation of phenylacetate with glutamine
SET_174	0.555	0.59	0.731	1.32e-09	EHMN:Phosphatidylinositol phosphate metabolism
SET_145	0.506	0.592	0.733	3.52e-10	Reactome:p75 NTR receptor-mediated signalling|Wikipathways:Signalling by NGF
SET_604	0.528	0.593	0.733	0.00612	KEGG:Pantothenate and CoA biosynthesis - Homo sapiens (human)
SET_472	0.523	0.597	0.737	7.3e-07	HumanCyc:superpathway of conversion of glucose to acetyl CoA and entry into the TCA cycle
SET_590	0.506	0.598	0.737	0.00327	KEGG:Proximal tubule bicarbonate reclamation - Homo sapiens (human)
SET_172	0.529	0.601	0.739	8.2e-12	Reactome:Diseases of signal transduction
SET_307	0.565	0.604	0.741	0.000388	HumanCyc:fatty acid &beta;-oxidation (peroxisome)|HumanCyc:fatty acid &beta;-oxidation
SET_430	0.567	0.604	0.741	0.627	Reactome:Ras activation uopn Ca2+ infux through NMDA receptor
SET_231	0.519	0.605	0.741	7.74e-08	Reactome:Glucose metabolism|Reactome:Gluconeogenesis
SET_116	0.53	0.609	0.744	0.00106	Reactome:Cytosolic sulfonation of small molecules
SET_477	0.552	0.609	0.744	8.28e-07	KEGG:Glyoxylate and dicarboxylate metabolism - Homo sapiens (human)
SET_198	0.584	0.61	0.743	0.867	SMPDB:Smith-Lemli-Opitz Syndrome (SLOS)|SMPDB:Cerivastatin Action Pathway|SMPDB:Hypercholesterolemia|SMPDB:Zoledronate Action Pathway|SMPDB:Fluvastatin Action Pathway|SMPDB:Rosuvastatin Action Pathway|SMPDB:Desmosterolosis|SMPDB:Ibandronate Action Pathway|SMPDB:Lovastatin Action Pathway|SMPDB:Alendronate Action Pathway|SMPDB:Wolman disease|SMPDB:Pravastatin Action Pathway|SMPDB:Pamidronate Action…
SET_211	0.551	0.617	0.752	2.46e-05	INOH:Glycolysis Gluconeogenesis
SET_354	0.592	0.622	0.757	0.207	INOH:Prostaglandin Leukotriene metabolism
SET_395	0.589	0.635	0.771	5.04e-12	KEGG:Melanogenesis - Homo sapiens (human)
SET_643	0.574	0.636	0.77	0.0114	Reactome:Bile salt and organic anion SLC transporters
SET_191	0.587	0.636	0.77	7.94e-05	Reactome:Asparagine N-linked glycosylation|Reactome:Biosynthesis of the N-glycan precursor (dolichol lipid-linked oligosaccharide, LLO) and transfer to a nascent protein
SET_462	0.585	0.637	0.769	2.93e-11	SMPDB:Phospholipid Biosynthesis
SET_161	0.571	0.642	0.774	1.66e-16	PID:Visual signal transduction: Rods|PID:Visual signal transduction: Cones
SET_197	0.586	0.642	0.774	0.00706	Reactome:Sialic acid metabolism|Wikipathways:Sialic acid metabolism
SET_447	0.582	0.643	0.773	1.83e-12	Wikipathways:Glycerophospholipid biosynthesis
SET_73	0.585	0.643	0.773	6.55e-11	KEGG:Linoleic acid metabolism - Homo sapiens (human)
SET_127	0.584	0.645	0.773	6.86e-05	INOH:Pyruvate metabolism
SET_208	0.602	0.65	0.777	0.000419	SMPDB:4-Hydroxybutyric Aciduria/Succinic Semialdehyde Dehydrogenase Deficiency|SMPDB:Glutamate Metabolism|SMPDB:2-Hydroxyglutric Aciduria (D And L Form)|SMPDB:Hyperinsulinism-Hyperammonemia Syndrome|SMPDB:Succinic semialdehyde dehydrogenase deficiency|SMPDB:Homocarnosinosis
SET_320	0.606	0.65	0.777	0.000441	HumanCyc:bile acid biosynthesis, neutral pathway
SET_375	0.596	0.659	0.786	0.0161	Reactome:Beta-oxidation of pristanoyl-CoA
SET_130	0.591	0.662	0.788	0.0803	HumanCyc:selenocysteine biosynthesis
SET_379	0.617	0.664	0.789	3.38e-13	PID:Fc-epsilon receptor I signaling in mast cells
SET_233	0.618	0.665	0.789	8.34e-05	INOH:Pyrimidine nucleotides nucleosides metabolism
SET_235	0.624	0.666	0.789	0.000215	SMPDB:Beta-mercaptolactate-cysteine disulfiduria|SMPDB:Cysteine Metabolism|SMPDB:Cystinosis, ocular nonnephropathic
SET_251	0.619	0.667	0.788	1.24e-08	Wikipathways:Signaling by VEGF
SET_548	0.59	0.672	0.792	1.37e-13	Reactome:Synthesis of PG
SET_415	0.643	0.672	0.792	0.117	KEGG:Inositol phosphate metabolism - Homo sapiens (human)
SET_486	0.628	0.675	0.795	1.54e-08	Reactome:Purine metabolism
SET_162	0.63	0.678	0.796	6.22e-13	BioCarta:phosphatidylcholine biosynthesis pathway
SET_223	0.619	0.68	0.797	0.00533	SMPDB:Mitochondrial Electron Transport Chain
SET_570	0.595	0.682	0.798	0.00346	Wikipathways:GABA synthesis, release, reuptake and degradation|HumanCyc:4-aminobutyrate degradation|HumanCyc:GABA shunt|Reactome:Degradation of GABA
SET_572	0.626	0.685	0.8	0.0583	KEGG:Arginine biosynthesis - Homo sapiens (human)
SET_195	0.652	0.686	0.8	0.00328	Reactome:Platelet degranulation
SET_402	0.651	0.687	0.8	9.02e-05	Reactome:Transport of fatty acids
SET_376	0.606	0.69	0.801	2.08e-21	Reactome:Synthesis of PS
SET_665	0.649	0.69	0.801	0.00142	Wikipathways:Nucleotide Metabolism
SET_335	0.639	0.694	0.805	8.9e-15	KEGG:Arachidonic acid metabolism - Homo sapiens (human)
SET_274	0.635	0.698	0.804	0.00273	INOH:Aminosugars metabolism
SET_226	0.65	0.698	0.804	6.13e-10	Reactome:Cellular responses to stress
SET_156	0.658	0.698	0.804	0.142	Wikipathways:Signaling by Retinoic Acid|Reactome:Signaling by Retinoic Acid
SET_649	0.667	0.698	0.804	0.615	Reactome:Synthesis of UDP-N-acetyl-glucosamine
SET_481	0.653	0.699	0.804	5.56e-10	Reactome:Signalling by NGF
SET_97	0.663	0.701	0.805	6.64e-13	Reactome:Post-translational protein modification
SET_569	0.639	0.702	0.804	0.00115	KEGG:Butanoate metabolism - Homo sapiens (human)
SET_209	0.66	0.704	0.806	0.00133	INOH:Glutamate Glutamine metabolism
SET_416	0.653	0.709	0.812	0.0119	KEGG:Galactose metabolism - Homo sapiens (human)
SET_350	0.655	0.712	0.813	0.00486	Wikipathways:Circadian Clock|Wikipathways:RORA activates gene expression|Wikipathways:YAP1- and WWTR1 (TAZ)-stimulated gene expression|Wikipathways:Transcriptional regulation of white adipocyte differentiation|Wikipathways:Activation of gene expression by SREBF (SREBP)|Reactome:Regulation of lipid metabolism by Peroxisome proliferator-activated receptor alpha (PPARalpha)|Wikipathways:BMAL1-CLOCK,…
SET_96	0.658	0.712	0.813	2.15e-12	Wikipathways:Macroautophagy|Reactome:Macroautophagy
SET_304	0.642	0.713	0.81	0.4	Reactome:Synthesis of very long-chain fatty acyl-CoAs
SET_74	0.646	0.713	0.81	8.13e-12	Wikipathways:Incretin synthesis, secretion, and inactivation
SET_584	0.678	0.713	0.81	0.27	HumanCyc:&beta;-alanine degradation
SET_1	0.673	0.718	0.815	1.8e-05	SMPDB:Beta-Alanine Metabolism|SMPDB:GABA-Transaminase Deficiency|SMPDB:Carnosinuria, carnosinemia|SMPDB:Ureidopropionase deficiency
SET_647	0.672	0.724	0.819	0.25	KEGG:Taste transduction - Homo sapiens (human)
SET_612	0.712	0.728	0.823	0.0161	Reactome:Nitric oxide stimulates guanylate cyclase|Reactome:Latent infection of Homo sapiens with Mycobacterium tuberculosis|BioCarta:nitric oxide signaling pathway|Wikipathways:Latent infection of Homo sapiens with Mycobacterium tuberculosis|PID:VEGFR1 specific signals|Reactome:Phagosomal maturation (early endosomal stage)|BioCarta:no2-dependent il-12 pathway in nk cells
SET_296	0.67	0.732	0.827	0.385	SMPDB:Threonine and 2-Oxobutanoate Degradation
SET_428	0.692	0.734	0.828	0.0247	PID:S1P4 pathway|PID:S1P5 pathway|PID:S1P3 pathway|PID:EPHA2 forward signaling|PID:S1P2 pathway
SET_290	0.709	0.739	0.831	0.00371	SMPDB:Lamivudine Metabolism Pathway
SET_71	0.675	0.742	0.833	1.71e-09	KEGG:Biosynthesis of unsaturated fatty acids - Homo sapiens (human)
SET_33	0.71	0.743	0.833	0.0193	Reactome:Interconversion of 2-oxoglutarate and 2-hydroxyglutarate
SET_459	0.715	0.745	0.834	0.000621	Reactome:G alpha (i) signalling events
SET_67	0.701	0.752	0.841	0.221	SMPDB:Porphyrin Metabolism|Wikipathways:Metabolism of porphyrins|SMPDB:Hereditary Coproporphyria (HCP)|Reactome:Metabolism of porphyrins|SMPDB:Porphyria Variegata (PV)|SMPDB:Congenital Erythropoietic Porphyria (CEP) or Gunther Disease|SMPDB:Acute Intermittent Porphyria
SET_270	0.705	0.753	0.84	0.117	Wikipathways:Inositol phosphate metabolism|SMPDB:Inositol Metabolism|INOH:Inositol phosphate metabolism
SET_578	0.732	0.757	0.843	0.00465	Reactome:Collagen formation|Wikipathways:TET1,2,3 and TDG demethylate DNA|Reactome:TET1,2,3 and TDG demethylate DNA|Reactome:Collagen biosynthesis and modifying enzymes|Reactome:Extracellular matrix organization|Wikipathways:Collagen biosynthesis and modifying enzymes
SET_26	0.728	0.762	0.847	0.0202	EHMN:Lysine metabolism
SET_112	0.744	0.763	0.847	9.36e-05	Reactome:Generic Transcription Pathway
SET_579	0.729	0.769	0.852	0.0332	Wikipathways:Alanine and aspartate metabolism
SET_581	0.716	0.77	0.852	0.00449	SMPDB:Malate-Aspartate Shuttle|HumanCyc:aspartate biosynthesis
SET_359	0.728	0.771	0.852	6.62e-09	Reactome:Ceramide signalling
SET_321	0.741	0.772	0.852	0.119	Reactome:Conjugation of salicylate with glycine
SET_122	0.741	0.781	0.859	4.59e-05	EHMN:Pyrimidine metabolism
SET_661	0.759	0.783	0.859	0.0147	HumanCyc:dTMP <i>de novo</i> biosynthesis (mitochondrial)|HumanCyc:glycine/serine biosynthesis
SET_316	0.72	0.784	0.858	0.654	SMPDB:Mitochondrial Beta-Oxidation of Long Chain Saturated Fatty Acids
SET_355	0.758	0.787	0.86	0.247	Reactome:Synthesis of Leukotrienes (LT) and Eoxins (EX)
SET_399	0.775	0.791	0.862	6.81e-05	KEGG:Fatty acid biosynthesis - Homo sapiens (human)
SET_487	0.746	0.792	0.861	1.06e-08	HumanCyc:superpathway of purine nucleotide salvage
SET_671	0.787	0.792	0.861	0.0102	Reactome:Base Excision Repair
SET_106	0.743	0.794	0.862	0.000129	EHMN:De novo fatty acid biosynthesis
SET_84	0.76	0.805	0.873	2.78e-15	EHMN:Arachidonic acid metabolism
SET_410	0.8	0.807	0.874	0.0274	KEGG:Aldosterone-regulated sodium reabsorption - Homo sapiens (human)|BioCarta:visceral fat deposits and the metabolic syndrome|KEGG:Prostate cancer - Homo sapiens (human)|Wikipathways:Glucocorticoid & Mineralcorticoid Metabolism
SET_505	0.775	0.81	0.876	0.604	KEGG:Morphine addiction - Homo sapiens (human)
SET_328	0.791	0.816	0.88	0.307	HumanCyc:thiamin salvage III
SET_602	0.768	0.817	0.88	0.0211	Reactome:Oxygen-dependent asparagine hydroxylation of Hypoxia-inducible Factor Alpha|Reactome:Regulation of Hypoxia-inducible Factor (HIF) by oxygen|Reactome:ALKBH2 mediated reversal of alkylation damage|Reactome:HDMs demethylate histones|Reactome:Oxygen-dependent proline hydroxylation of Hypoxia-inducible Factor Alpha|Wikipathways:DNA Damage Reversal|Reactome:Reversal of alkylation damage by DNA…
SET_341	0.798	0.823	0.884	1.46e-11	BioCarta:metabolism of anandamide an endogenous cannabinoid
SET_591	0.794	0.828	0.888	0.000989	HumanCyc:serine and glycine biosynthesis
SET_121	0.802	0.83	0.889	4.26e-08	INOH:Purine nucleotides nucleosides metabolism
SET_21	0.817	0.833	0.89	0.946	Reactome:Organic cation transport
SET_495	0.815	0.841	0.896	4.49e-09	Reactome:Metabolism of nucleotides
SET_458	0.818	0.842	0.895	0.182	Wikipathways:GPCR downstream signaling
SET_592	0.837	0.842	0.895	0.0237	HumanCyc:L-dopa degradation
SET_51	0.817	0.846	0.898	2.6e-07	SMPDB:Warburg Effect
SET_545	0.832	0.852	0.904	0.751	HumanCyc:glycine biosynthesis
SET_291	0.821	0.853	0.904	0.0256	HumanCyc:phosphatidylethanolamine biosynthesis II
SET_283	0.861	0.865	0.916	0.273	HumanCyc:D-<i>myo</i>-inositol (1,4,5)-trisphosphate biosynthesis|HumanCyc:superpathway of inositol phosphate compounds|SMPDB:Inositol Phosphate Metabolism|HumanCyc:3-phosphoinositide biosynthesis|HumanCyc:superpathway of D-<i>myo</i>-inositol (1,4,5)-trisphosphate metabolism
SET_147	0.847	0.871	0.921	9.46e-06	Reactome:Glycosphingolipid metabolism
SET_438	0.839	0.872	0.919	0.417	Reactome:Gastrin-CREB signalling pathway via PKC and MAPK
SET_476	0.856	0.872	0.919	3.37e-05	INOH:Citrate cycle
SET_173	0.864	0.876	0.922	2.64e-09	Reactome:The canonical retinoid cycle in rods (twilight vision)
SET_475	0.858	0.885	0.929	3.59e-05	HumanCyc:TCA cycle|Wikipathways:TCA Cycle
SET_19	0.864	0.885	0.929	0.562	Reactome:Organic cation/anion/zwitterion transport
SET_543	0.868	0.89	0.931	0.402	Reactome:Glyoxylate metabolism
SET_217	0.873	0.89	0.931	0.476	SMPDB:Gamma-Glutamyltransferase Deficiency|SMPDB:Glutathione Synthetase Deficiency|SMPDB:Gamma-glutamyl-transpeptidase deficiency|SMPDB:5-oxoprolinase deficiency|SMPDB:Glutathione Metabolism|SMPDB:5-Oxoprolinuria
SET_467	0.855	0.893	0.933	0.204	Reactome:Acetylcholine Neurotransmitter Release Cycle
SET_178	0.87	0.894	0.933	0.0153	Reactome:Signaling by Wnt
SET_5	0.865	0.895	0.933	0.107	EHMN:Histidine metabolism
SET_70	0.873	0.896	0.932	9.8e-13	SMPDB:Alpha Linolenic Acid and Linoleic Acid Metabolism
SET_422	0.873	0.901	0.937	0.0147	HumanCyc:aspirin triggered resolvin E biosynthesis
SET_252	0.89	0.914	0.947	6.92e-08	Reactome:VEGFA-VEGFR2 Pathway|Reactome:Signaling by VEGF
SET_378	0.901	0.914	0.947	1.99e-15	BioCarta:multi-drug resistance factors|Reactome:PI and PC transport between ER and Golgi membranes|KEGG:alpha-Linolenic acid metabolism - Homo sapiens (human)|BioCarta:ras signaling pathway
SET_478	0.901	0.926	0.957	9.04e-05	KEGG:Citrate cycle (TCA cycle) - Homo sapiens (human)
SET_582	0.916	0.926	0.957	0.000909	HumanCyc:malate-aspartate shuttle
SET_216	0.922	0.928	0.958	0.000837	Reactome:Pyrimidine catabolism
SET_626	0.911	0.931	0.958	0.0134	Wikipathways:Differentiation Pathway
SET_496	0.919	0.931	0.958	4.03e-08	Wikipathways:Metabolism of nucleotides
SET_625	0.923	0.934	0.958	0.0041	KEGG:Glutathione metabolism - Homo sapiens (human)
SET_663	0.938	0.934	0.958	0.00417	HumanCyc:guanosine nucleotides degradation
SET_215	0.936	0.937	0.958	0.000133	Reactome:Pyrimidine metabolism
SET_508	0.937	0.937	0.958	0.000163	HumanCyc:adenosine nucleotides degradation
SET_373	0.922	0.941	0.961	0.794	KEGG:Fatty acid degradation - Homo sapiens (human)
SET_408	0.947	0.948	0.967	0.256	HumanCyc:superpathway of steroid hormone biosynthesis|HumanCyc:glucocorticoid biosynthesis
SET_57	0.946	0.951	0.969	0.329	EHMN:Vitamin B6 (pyridoxine) metabolism|Reactome:Vitamins B6 activation to pyridoxal phosphate
SET_114	0.952	0.952	0.969	1.51e-05	SMPDB:Primary hyperoxaluria II, PH2|SMPDB:Leigh Syndrome|SMPDB:Pyruvate kinase deficiency|SMPDB:Pyruvate Metabolism|SMPDB:Pyruvate Decarboxylase E1 Component Deficiency (PDHE1 Deficiency)|SMPDB:Pyruvate Dehydrogenase Complex Deficiency
SET_429	0.952	0.954	0.97	0.154	PID:S1P1 pathway
SET_348	0.94	0.955	0.969	6.53e-07	HumanCyc:retinol biosynthesis
SET_306	0.94	0.957	0.97	0.816	SMPDB:Trifunctional protein deficiency|SMPDB:Ethylmalonic Encephalopathy|SMPDB:Carnitine palmitoyl transferase deficiency (II)|SMPDB:Carnitine palmitoyl transferase deficiency (I)|SMPDB:Short Chain Acyl CoA Dehydrogenase Deficiency (SCAD Deficiency)|SMPDB:Fatty acid Metabolism|SMPDB:Medium chain acyl-coa dehydrogenase deficiency (MCAD)|SMPDB:Long chain acyl-CoA dehydrogenase deficiency (LCAD)|SMP…
SET_522	0.965	0.972	0.982	0.784	HumanCyc:molybdenum cofactor biosynthesis
SET_409	0.983	0.982	0.991	0.24	Reactome:Metabolism of steroid hormones and vitamin D|Reactome:Glucocorticoid biosynthesis|Reactome:Steroid hormones|Wikipathways:Metabolism of steroid hormones and vitamin D
SET_377	0.979	0.985	0.992	1.31e-20	Wikipathways:Phospholipid biosynthesis
SET_25	0.972	0.986	0.992	0.151	SMPDB:Glutaric Aciduria Type I
SET_131	0.985	0.991	0.996	0.0616	Reactome:Vitamin B1 (thiamin) metabolism|EHMN:Vitamin B1 (thiamin) metabolism|SMPDB:Thiamine Metabolism
SET_600	0.993	0.995	0.999	0.00157	Reactome:Organic anion transport
SET_157	0.995	0.997	1	0.18	SMPDB:Carnitine-acylcarnitine translocase deficiency|SMPDB:Beta Oxidation of Very Long Chain Fatty Acids|SMPDB:Adrenoleukodystrophy, X-linked
SET_563	0.999	0.998	1	9.64e-05	EHMN:Butanoate metabolism
SET_160	0.995	0.999	1	1.85e-14	Reactome:PI Metabolism|Wikipathways:PI Metabolism
SET_624	0.997	1	1	0.259	PharmGKB:Uricosurics Pathway, Pharmacodynamics
