# Supplementary material for: PAIRUP-MS: Pathway analysis and imputation to relate unknowns in profiles from mass spectrometry-based metabolite data
Source: PLoS Comput Biol. 2019 Jan 14;15(1):e1006734. doi: 10.1371/journal.pcbi.1006734 (PMC6347288; doi:10.1371/journal.pcbi.1006734)
Supplement: S9 Table — (XLSX) [file pcbi.1006734.s020.xlsx]

## Sheet: S9 Table
S9 Table. Pairwise difference between m/z of signals associated with rs11657051 (ARSG) locus (except HILIC-pos_QI2842).
Signal (m/z)		HILIC-pos_QI742	HILIC-pos_QI777	HILIC-pos_QI2574	HILIC-pos_QI2618	HILIC-pos_QI2655	HILIC-pos_QI3971	HILIC-pos_QI3992	HILIC-pos_QI4903	HILIC-pos_QI4939	HILIC-pos_QI5496	HILIC-pos_QI5509	HILIC-pos_QI5528	HILIC-pos_QI5995	HILIC-pos_QI6003	HILIC-pos_QI6017	HILIC-pos_QI6397	HILIC-pos_QI6473	HILIC-pos_QI6484	HILIC-pos_QI6493	HILIC-pos_QI6735	HILIC-pos_QI6794	HILIC-pos_QI6805	HILIC-pos_QI6820	HILIC-pos_QI7157	HILIC-pos_QI7174
		122.925	124.923	206.886	208.884	210.882	290.847	292.845	374.808	378.805	458.77	460.768	462.766	542.731	544.729	546.727	612.716	626.692	628.691	630.688	696.678	710.654	712.652	714.65	794.615	796.613
HILIC-pos_QI742	122.925	0
HILIC-pos_QI777	124.923	1.9981	0
HILIC-pos_QI2574	206.886	83.9611	81.963	0
HILIC-pos_QI2618	208.884	85.9592	83.9611	1.9981	0
HILIC-pos_QI2655	210.882	87.9573	85.9592	3.9962	1.9981	0
HILIC-pos_QI3971	290.847	167.922	165.924	83.9612	81.9631	79.965	0
HILIC-pos_QI3992	292.845	169.92	167.922	85.9592	83.9611	81.963	1.998	0
HILIC-pos_QI4903	374.808	251.884	249.886	167.923	165.924	163.926	83.9614	81.9634	0
HILIC-pos_QI4939	378.805	255.88	253.882	171.919	169.921	167.923	87.9577	85.9597	3.9963	0
HILIC-pos_QI5496	458.77	335.845	333.847	251.884	249.886	247.888	167.923	165.925	83.9613	79.965	0
HILIC-pos_QI5509	460.768	337.843	335.845	253.882	251.884	249.886	169.921	167.923	85.9594	81.9631	1.9981	0
HILIC-pos_QI5528	462.766	339.841	337.843	255.88	253.882	251.884	171.919	169.921	87.9575	83.9612	3.9962	1.9981	0
HILIC-pos_QI5995	542.731	419.807	417.808	335.846	333.847	331.849	251.884	249.886	167.923	163.927	83.9616	81.9635	79.9654	0
HILIC-pos_QI6003	544.729	421.804	419.806	337.843	335.845	333.847	253.882	251.884	169.921	165.924	85.9595	83.9614	81.9633	1.9979	0
HILIC-pos_QI6017	546.727	423.803	421.804	339.841	337.843	335.845	255.88	253.882	171.919	167.923	87.9575	85.9594	83.9613	3.9959	1.998	0
HILIC-pos_QI6397	612.716	489.792	487.794	405.831	403.832	401.834	321.869	319.871	237.908	233.912	153.947	151.949	149.95	69.9851	67.9872	65.9892	0
HILIC-pos_QI6473	626.692	503.768	501.77	419.807	417.808	415.81	335.845	333.847	251.884	247.888	167.923	165.925	163.926	83.9611	81.9632	79.9652	13.976	0
HILIC-pos_QI6484	628.691	505.766	503.768	421.805	419.807	417.808	337.843	335.845	253.882	249.886	169.921	167.923	165.925	85.9591	83.9612	81.9632	15.974	1.998	0
HILIC-pos_QI6493	630.688	507.764	505.765	423.802	421.804	419.806	339.841	337.843	255.88	251.884	171.919	169.92	167.922	87.9569	85.959	83.961	17.9718	3.9958	1.9978	0
HILIC-pos_QI6735	696.678	573.753	571.755	489.792	487.794	485.796	405.831	403.833	321.869	317.873	237.908	235.91	233.912	153.946	151.948	149.95	83.9612	69.9852	67.9872	65.9894	0
HILIC-pos_QI6794	710.654	587.729	585.731	503.768	501.77	499.772	419.807	417.809	335.845	331.849	251.884	249.886	247.888	167.922	165.924	163.926	97.9372	83.9612	81.9632	79.9654	13.976	0
HILIC-pos_QI6805	712.652	589.727	587.729	505.766	503.768	501.77	421.805	419.807	337.843	333.847	253.882	251.884	249.886	169.92	167.922	165.924	99.9352	85.9592	83.9612	81.9634	15.974	1.998	0
HILIC-pos_QI6820	714.65	591.725	589.727	507.764	505.766	503.768	423.803	421.805	339.841	335.845	255.88	253.882	251.884	171.918	169.921	167.923	101.933	87.9573	85.9593	83.9615	17.9721	3.9961	1.9981	0
HILIC-pos_QI7157	794.615	671.69	669.692	587.729	585.731	583.733	503.768	501.77	419.807	415.81	335.845	333.847	331.849	251.884	249.886	247.888	181.899	167.923	165.925	163.927	97.9374	83.9614	81.9634	79.9653	0
HILIC-pos_QI7174	796.613	673.688	671.69	589.727	587.729	585.731	505.766	503.768	421.805	417.808	337.843	335.845	333.847	253.882	251.884	249.886	183.897	169.921	167.923	165.925	99.9355	85.9595	83.9615	81.9634	1.9981	0
NOTES: Recurring m/z differences are highlighted by color. Signals with m/z difference of 1.998 (or 3.996, which = 1.998 * 2) are likely isotope peaks of the same molecules; difference of 15.974 could be explained by mass difference between [M+Na]+ and [M+K]+ adduct ions; difference of 83.961 indicate that the signals are likely potassium formate ion clusters.
