# Supplementary material for: PAIRUP-MS: Pathway analysis and imputation to relate unknowns in profiles from mass spectrometry-based metabolite data
Source: PLoS Comput Biol. 2019 Jan 14;15(1):e1006734. doi: 10.1371/journal.pcbi.1006734 (PMC6347288; doi:10.1371/journal.pcbi.1006734)
Supplement: S11 Table — “SET_ID”: unique identifier assigned to each metabolite set; “OE_Perm_P” or “MCDS_Perm_P”: permutation p-value; “OE_FDR” or “MCDS_FDR”: false discovery rate of the permutation p-value; “Label_P”: label confidence score for the reconstituted metabolite set; “CPDB_Pathways”: labels for the original pathways from CPDB, individual pathways are separated by ‘|’. (XLSX) [file pcbi.1006734.s022.xlsx]

## Sheet: S11 Table
S11 Table. Metabolite set enrichment results for BMI-associated signals in OE or MCDS.
SET_ID	OE_Perm_P	OE_FDR	MCDS_Perm_P	MCDS_FDR	Label_P	CPDB_Pathways
SET_75	0	0.00538	0	0.0167	0.49	Reactome:Signaling by GPCR
SET_175	0	0.00538	0.001	0.0167	0.659	SMPDB:Joubert syndrome|SMPDB:Phosphatidylinositol Phosphate Metabolism
SET_17	0	0.00538	0.004	0.0268	2.19e-08	Reactome:SLC-mediated transmembrane transport
SET_201	0	0.00538	0.004	0.0268	8.38e-17	Reactome:Adaptive Immune System
SET_140	0	0.00538	0.005	0.0268	2.84e-08	Reactome:HDL-mediated lipid transport
SET_362	0	0.00538	0.005	0.0268	1.81e-12	KEGG:Neurotrophin signaling pathway - Homo sapiens (human)|KEGG:Adipocytokine signaling pathway - Homo sapiens (human)
SET_138	0	0.00538	0.006	0.0303	8.76e-07	Reactome:Lipoprotein metabolism
SET_447	0	0.00538	0.007	0.0312	1.83e-12	Wikipathways:Glycerophospholipid biosynthesis
SET_493	0	0.00538	0.007	0.0312	5.68e-05	Reactome:Biological oxidations
SET_494	0	0.00538	0.007	0.0312	5.54e-09	Reactome:Phase II conjugation|Wikipathways:Phase II conjugation
SET_253	0	0.00538	0.008	0.0312	2.2e-33	Wikipathways:Folate Metabolism
SET_392	0	0.00538	0.008	0.0312	1.04e-12	KEGG:Thyroid hormone synthesis - Homo sapiens (human)
SET_394	0	0.00538	0.008	0.0312	2.49e-12	KEGG:Thyroid hormone signaling pathway - Homo sapiens (human)
SET_16	0	0.00538	0.009	0.0358	0.981	Reactome:Transmembrane transport of small molecules
SET_445	0	0.00538	0.009	0.0358	0.00647	EHMN:Glycerophospholipid metabolism
SET_446	0	0.00538	0.009	0.0358	5.81e-12	Reactome:Phospholipid metabolism|Reactome:Glycerophospholipid biosynthesis
SET_151	0	0.00538	0.01	0.0363	2.73e-24	Wikipathways:Visual phototransduction
SET_252	0	0.00538	0.01	0.0363	6.92e-08	Reactome:VEGFA-VEGFR2 Pathway|Reactome:Signaling by VEGF
SET_388	0	0.00538	0.01	0.0363	4.2e-11	KEGG:Glutamatergic synapse - Homo sapiens (human)
SET_389	0	0.00538	0.01	0.0363	1.32e-10	KEGG:Gap junction - Homo sapiens (human)
SET_50	0	0.00538	0.01	0.0363	1.85e-08	SMPDB:Glycerol Kinase Deficiency|SMPDB:Familial lipoprotein lipase deficiency|SMPDB:Glycerolipid Metabolism|SMPDB:D-glyceric acidura
SET_385	0	0.00538	0.011	0.0393	1.95e-13	INOH:B cell receptor signaling|INOH:NGF|KEGG:Ras signaling pathway - Homo sapiens (human)|INOH:PDGF|INOH:FGF|INOH:CD4 T cell receptor signaling-ERK cascade|INOH:CD4 T cell receptor signaling|KEGG:Rap1 signaling pathway - Homo sapiens (human)|INOH:CD4 T cell receptor signaling-JNK cascade|INOH:GPCR GroupI metabotropic glutamate receptor|INOH:GPCR signaling-G alpha q
SET_150	0	0.00538	0.012	0.0433	4.93e-22	Reactome:Visual phototransduction
SET_251	0	0.00538	0.012	0.0433	1.24e-08	Wikipathways:Signaling by VEGF
SET_164	0	0.00538	0.013	0.0453	2.18e-13	Reactome:Depolymerisation of the Nuclear Lamina|Reactome:Downstream TCR signaling|Reactome:TCR signaling|Reactome:Nuclear Envelope Breakdown|Reactome:FCERI mediated Ca+2 mobilization|Reactome:Generation of second messenger molecules|Reactome:FCERI mediated NF-kB activation|Reactome:CLEC7A (Dectin-1) signaling|Wikipathways:TCR signaling|Reactome:C-type lectin receptors (CLRs)|Reactome:Synthesis of…
SET_168	0	0.00538	0.013	0.0453	1.05e-12	Reactome:Inositol phosphate metabolism
SET_237	0	0.00538	0.013	0.0453	1.69e-10	Reactome:M Phase|Reactome:Mitotic Prophase
SET_165	0	0.00538	0.014	0.048	1.47e-11	Wikipathways:Netrin-1 signaling|Reactome:Netrin-1 signaling
SET_225	0	0.00538	0.014	0.048	5.77e-10	Reactome:Cell Cycle|Reactome:Cell Cycle, Mitotic
SET_166	0	0.00538	0.015	0.0505	5.03e-10	Reactome:Developmental Biology|Reactome:Axon guidance|Reactome:Fc epsilon receptor (FCERI) signaling
SET_167	0	0.00538	0.015	0.0505	3.01e-09	Reactome:VEGFR2 mediated cell proliferation
SET_219	0	0.00538	0.015	0.0505	2.05e-38	Reactome:Fatty acid, triacylglycerol, and ketone body metabolism
SET_135	0	0.00538	0.016	0.0529	1.23e-11	KEGG:Platelet activation - Homo sapiens (human)
SET_366	0	0.00538	0.016	0.0529	7.07e-28	Reactome:Digestion of dietary lipid
SET_482	0	0.00538	0.016	0.0529	7.05e-12	Reactome:NGF signalling via TRKA from the plasma membrane
SET_93	0	0.00538	0.016	0.0529	3.94e-14	Wikipathways:C-type lectin receptors (CLRs)|Wikipathways:Fc epsilon receptor (FCERI) signaling
SET_337	0	0.00538	0.017	0.0537	1.36e-11	KEGG:Fc gamma R-mediated phagocytosis - Homo sapiens (human)
SET_340	0	0.00538	0.017	0.0537	9.55e-11	KEGG:Serotonergic synapse - Homo sapiens (human)
SET_368	0	0.00538	0.017	0.0537	3.53e-29	Reactome:Retinoid metabolism and transport
SET_94	0	0.00538	0.017	0.0537	8.06e-13	Reactome:DAP12 signaling|Reactome:Downstream signaling of activated FGFR1|Reactome:Downstream signaling of activated FGFR3|Reactome:Downstream signaling of activated FGFR2|Reactome:Downstream signaling of activated FGFR4|Reactome:Signaling by ERBB2|Reactome:Signaling by FGFR|Reactome:DAP12 interactions|Reactome:Signaling by EGFR|Reactome:Signaling by FGFR4|Reactome:Signaling by FGFR3|Reactome:Sig…
SET_365	0	0.00538	0.018	0.0568	8.03e-33	KEGG:Fat digestion and absorption - Homo sapiens (human)|Reactome:Chylomicron-mediated lipid transport
SET_367	0	0.00538	0.018	0.0568	2.05e-32	Wikipathways:Statin Pathway
SET_369	0	0.00538	0.018	0.0568	9.53e-30	Reactome:Scavenging by Class B Receptors|Reactome:Scavenging by Class H Receptors
SET_370	0	0.00538	0.018	0.0568	4.94e-30	Reactome:Scavenging by Class A Receptors|Reactome:Binding and Uptake of Ligands by Scavenger Receptors|Wikipathways:Binding and Uptake of Ligands by Scavenger Receptors
SET_92	0	0.00538	0.018	0.0568	3.08e-11	Reactome:PLCG1 events in ERBB2 signaling|Reactome:PLC-gamma1 signalling|Reactome:Phospholipase C-mediated cascade: FGFR1|Reactome:EGFR interacts with phospholipase C-gamma|Reactome:Phospholipase C-mediated cascade; FGFR4|Reactome:Phospholipase C-mediated cascade; FGFR2|Reactome:Phospholipase C-mediated cascade; FGFR3|Wikipathways:DAG and IP3 signaling|Reactome:DAG and IP3 signaling
SET_371	0	0.00538	0.019	0.0601	6.27e-31	Reactome:Scavenging by Class F Receptors|Reactome:LDL-mediated lipid transport
SET_386	0	0.00538	0.019	0.0601	2.74e-13	KEGG:Calcium signaling pathway - Homo sapiens (human)
SET_152	0	0.00538	0.021	0.0643	5.93e-32	Reactome:Hormone-sensitive lipase (HSL)-mediated triacylglycerol hydrolysis|Reactome:Platelet sensitization by LDL
SET_153	0	0.00538	0.021	0.0643	2.8e-32	Wikipathways:Cell surface interactions at the vascular wall|Reactome:Cell surface interactions at the vascular wall
SET_250	0	0.00538	0.021	0.0643	2.52e-30	Wikipathways:Platelet homeostasis|Reactome:Platelet homeostasis
SET_622	0	0.00538	0.021	0.0643	1.6e-30	KEGG:Vitamin digestion and absorption - Homo sapiens (human)
SET_15	0	0.00538	0.023	0.0676	7.05e-05	KEGG:Bile secretion - Homo sapiens (human)
SET_87	0	0.00538	0.024	0.0699	5.17e-26	Reactome:Hemostasis
SET_89	0	0.00538	0.024	0.0699	7.66e-30	Reactome:Vesicle-mediated transport
SET_65	0	0.00538	0.048	0.112	0.00575	KEGG:Glycine, serine and threonine metabolism - Homo sapiens (human)
SET_481	0	0.00538	0.061	0.132	5.56e-10	Reactome:Signalling by NGF
SET_63	0	0.00538	0.088	0.173	3.28e-06	KEGG:ABC transporters - Homo sapiens (human)
SET_59	0.001	0.00538	0	0.0167	1.77e-10	Reactome:Gene Expression
SET_200	0.001	0.00538	0.006	0.0303	1.25e-10	Reactome:Immune System
SET_202	0.001	0.00538	0.006	0.0303	2.49e-10	Reactome:Class I MHC mediated antigen processing & presentation
SET_384	0.001	0.00538	0.006	0.0303	4.09e-13	KEGG:Estrogen signaling pathway - Homo sapiens (human)
SET_139	0.001	0.00538	0.007	0.0312	8.36e-05	Wikipathways:Lipid digestion, mobilization, and transport|Reactome:Lipid digestion, mobilization, and transport
SET_336	0.001	0.00538	0.007	0.0312	1.24e-11	KEGG:GnRH signaling pathway - Homo sapiens (human)|KEGG:Fc epsilon RI signaling pathway - Homo sapiens (human)|KEGG:Oxytocin signaling pathway - Homo sapiens (human)
SET_338	0.001	0.00538	0.007	0.0312	9.29e-11	KEGG:Long-term depression - Homo sapiens (human)
SET_537	0.001	0.00538	0.007	0.0312	5.95e-10	Reactome:Na+/Cl- dependent neurotransmitter transporters
SET_40	0.001	0.00538	0.008	0.0312	0.0943	Wikipathways:NAD Biosynthesis II (from tryptophan)
SET_64	0.001	0.00538	0.008	0.0312	3.42e-07	INOH:Glycine Serine metabolism
SET_70	0.001	0.00538	0.008	0.0312	9.8e-13	SMPDB:Alpha Linolenic Acid and Linoleic Acid Metabolism
SET_339	0.001	0.00538	0.01	0.0363	2.12e-10	KEGG:Inflammatory mediator regulation of TRP channels - Homo sapiens (human)
SET_381	0.001	0.00538	0.01	0.0363	2.27e-13	KEGG:B cell receptor signaling pathway - Homo sapiens (human)|KEGG:MAPK signaling pathway - Homo sapiens (human)|KEGG:VEGF signaling pathway - Homo sapiens (human)|KEGG:Glioma - Homo sapiens (human)|KEGG:Chemokine signaling pathway - Homo sapiens (human)|Wikipathways:MFAP5-mediated ovarian cancer cell motility and invasiveness|Reactome:Role of second messengers in netrin-1 signaling|Wikipathways:…
SET_387	0.001	0.00538	0.01	0.0363	3.55e-12	KEGG:Long-term potentiation - Homo sapiens (human)|KEGG:Circadian entrainment - Homo sapiens (human)
SET_393	0.001	0.00538	0.01	0.0363	7.58e-13	KEGG:Carbohydrate digestion and absorption - Homo sapiens (human)
SET_573	0.001	0.00538	0.011	0.0393	6.9e-11	KEGG:HIF-1 signaling pathway - Homo sapiens (human)
SET_623	0.001	0.00538	0.012	0.0433	8.03e-34	Wikipathways:Vitamin B12 Metabolism
SET_220	0.001	0.00538	0.013	0.0453	6.86e-34	Wikipathways:Fatty acid, triacylglycerol, and ketone body metabolism
SET_550	0.001	0.00538	0.013	0.0453	2.8e-42	Wikipathways:Triacylglyceride Synthesis
SET_69	0.001	0.00538	0.013	0.0453	1.69e-27	Wikipathways:Selenium Micronutrient Network
SET_107	0.001	0.00538	0.014	0.048	0.461	Wikipathways:Iron uptake and transport
SET_452	0.001	0.00538	0.014	0.048	1.03e-12	KEGG:Salivary secretion - Homo sapiens (human)|KEGG:Gastric acid secretion - Homo sapiens (human)|KEGG:Pancreatic secretion - Homo sapiens (human)
SET_453	0.001	0.00538	0.014	0.048	6.7e-12	KEGG:Cholinergic synapse - Homo sapiens (human)
SET_553	0.001	0.00538	0.014	0.048	1.87e-37	KEGG:Glycerolipid metabolism - Homo sapiens (human)
SET_552	0.001	0.00538	0.015	0.0505	4.09e-37	Wikipathways:Fatty Acid Beta Oxidation
SET_454	0.001	0.00538	0.017	0.0537	8.29e-13	KEGG:Insulin secretion - Homo sapiens (human)
SET_221	0.001	0.00538	0.018	0.0568	1.04e-39	Reactome:Triglyceride Biosynthesis
SET_154	0.001	0.00538	0.02	0.0618	2.61e-10	SMPDB:27-Hydroxylase Deficiency|SMPDB:Congenital Bile Acid Synthesis Defect Type III|SMPDB:Cerebrotendinous Xanthomatosis (CTX)|SMPDB:Familial Hypercholanemia (FHCA)|SMPDB:Bile Acid Biosynthesis|SMPDB:Congenital Bile Acid Synthesis Defect Type II|SMPDB:Zellweger Syndrome
SET_149	0.001	0.00538	0.035	0.091	1.55e-10	INOH:Steroids metabolism
SET_142	0.001	0.00538	0.036	0.0932	5.6e-08	Reactome:Sphingolipid metabolism
SET_141	0.001	0.00538	0.04	0.0967	1.35e-07	Wikipathways:Sphingolipid metabolism
SET_143	0.001	0.00538	0.04	0.0967	7.79e-09	Reactome:Sphingolipid de novo biosynthesis
SET_265	0.001	0.00538	0.055	0.121	0.000317	Wikipathways:Glycerophospholipid Biosynthetic Pathway
SET_510	0.001	0.00538	0.105	0.202	8.46e-10	KEGG:Sphingolipid signaling pathway - Homo sapiens (human)
SET_332	0.001	0.00538	0.289	0.433	0.109	KEGG:Leishmaniasis - Homo sapiens (human)
SET_331	0.001	0.00538	0.299	0.443	0.0169	Wikipathways:TNF alpha Signaling Pathway|Wikipathways:Nanoparticle triggered regulated necrosis
SET_204	0.002	0.00566	0	0.0167	9.95e-07	EHMN:Glycine, serine, alanine and threonine metabolism
SET_133	0.002	0.00566	0.002	0.0208	3.12e-08	Wikipathways:Fcgamma receptor (FCGR) dependent phagocytosis
SET_7	0.002	0.00566	0.002	0.0208	0.00313	Reactome:Metabolism
SET_82	0.002	0.00566	0.002	0.0208	1.81e-08	Reactome:Opioid Signalling|Reactome:G-protein mediated events|Reactome:PLC beta mediated events|Wikipathways:Opioid Signalling
SET_352	0.002	0.00566	0.007	0.0312	1.61e-09	KEGG:Amoebiasis - Homo sapiens (human)
SET_390	0.002	0.00566	0.01	0.0363	2.58e-11	KEGG:Dopaminergic synapse - Homo sapiens (human)
SET_395	0.002	0.00566	0.011	0.0393	5.04e-12	KEGG:Melanogenesis - Homo sapiens (human)
SET_503	0.002	0.00566	0.014	0.048	2.35e-40	KEGG:Regulation of lipolysis in adipocytes - Homo sapiens (human)
SET_551	0.002	0.00566	0.016	0.0529	2.14e-43	Wikipathways:HIF1A and PPARG regulation of glycolysis
SET_391	0.002	0.00566	0.017	0.0537	5.36e-13	KEGG:African trypanosomiasis - Homo sapiens (human)
SET_90	0.002	0.00566	0.02	0.0618	7.72e-11	EHMN:Bile acid biosynthesis
SET_534	0.002	0.00566	0.089	0.174	3.14e-07	KEGG:Protein digestion and absorption - Homo sapiens (human)
SET_298	0.002	0.00566	0.961	0.964	0.0579	Reactome:Stimuli-sensing channels
SET_137	0.003	0.00806	0	0.0167	0.00237	HumanCyc:sphingosine and sphingosine-1-phosphate metabolism
SET_134	0.003	0.00806	0.005	0.0268	9.71e-14	Reactome:phospho-PLA2 pathway
SET_621	0.003	0.00806	0.006	0.0303	6.65e-10	EHMN:Linoleate metabolism
SET_83	0.003	0.00806	0.006	0.0303	2.32e-12	Reactome:Ca-dependent events
SET_382	0.003	0.00806	0.013	0.0453	1.62e-41	Reactome:Acyl chain remodeling of DAG and TAG
SET_36	0.003	0.00806	0.014	0.048	0.000965	INOH:Tryptophan degradation
SET_461	0.003	0.00806	0.018	0.0568	5.69e-09	KEGG:cAMP signaling pathway - Homo sapiens (human)
SET_405	0.003	0.00806	0.021	0.0643	0.000404	KEGG:Primary bile acid biosynthesis - Homo sapiens (human)
SET_91	0.003	0.00806	0.025	0.0719	1.38e-16	Reactome:Innate Immune System
SET_364	0.003	0.00806	0.031	0.0843	1.68e-11	KEGG:Steroid biosynthesis - Homo sapiens (human)|Reactome:Scavenging of heme from plasma
SET_361	0.003	0.00806	0.788	0.861	0.000581	BioCarta:inactivation of gsk3 by akt causes accumulation of b-catenin in alveolar macrophages|BioCarta:fas signaling pathway (cd95)|Wikipathways:FAS pathway and Stress induction of HSP regulation|BioCarta:regulation of bad phosphorylation
SET_41	0.004	0.00806	0	0.0167	0.162	HumanCyc:NAD <i>de novo</i> biosynthesis
SET_23	0.004	0.00806	0.004	0.0268	3.55e-08	Reactome:Metabolism of amino acids and derivatives
SET_329	0.004	0.00806	0.005	0.0268	3.95e-13	SMPDB:Trisalicylate-choline Action Pathway|SMPDB:Acetylsalicylic Acid Action Pathway|SMPDB:Piroxicam Action Pathway|SMPDB:Antrafenine Action Pathway|SMPDB:Naproxen Action Pathway|SMPDB:Ibuprofen Action Pathway|SMPDB:Rofecoxib Action Pathway|SMPDB:Acetaminophen Action Pathway|SMPDB:Suprofen Action Pathway|SMPDB:Leukotriene C4 Synthesis Deficiency|SMPDB:Carprofen Action Pathway|SMPDB:Valdecoxib Act…
SET_333	0.004	0.00806	0.025	0.0719	5.57e-11	KEGG:Ovarian steroidogenesis - Homo sapiens (human)
SET_653	0.004	0.00806	0.029	0.0791	0.823	HumanCyc:histidine degradation|Reactome:Histidine catabolism
SET_18	0.004	0.00806	0.047	0.11	6.99e-10	Reactome:Transport of glucose and other sugars, bile salts and organic acids, metal ions and amine compounds
SET_448	0.004	0.00806	0.13	0.239	0.0117	Reactome:Neuronal System|Reactome:Transmission across Chemical Synapses
SET_533	0.005	0.00912	0.001	0.0167	5.57e-10	Reactome:Amino acid and oligopeptide SLC transporters|Reactome:Transport of inorganic cations/anions and amino acids/oligopeptides
SET_528	0.005	0.00912	0.002	0.0208	2.14e-10	HumanCyc:<i>S</i>-methyl-5-thio-&alpha;-D-ribose 1-phosphate degradation
SET_555	0.005	0.00912	0.002	0.0208	1.9e-09	KEGG:Choline metabolism in cancer - Homo sapiens (human)
SET_615	0.005	0.00912	0.002	0.0208	0.000131	Wikipathways:Glucose Homeostasis
SET_330	0.005	0.00912	0.003	0.0226	1.98e-13	SMPDB:Salicylic Acid Action Pathway
SET_538	0.005	0.00912	0.004	0.0268	3.15e-10	Reactome:Amine compound SLC transporters
SET_536	0.005	0.00912	0.008	0.0312	2.43e-09	Reactome:Amino acid transport across the plasma membrane
SET_55	0.005	0.00912	0.008	0.0312	3.43e-07	EHMN:Urea cycle and metabolism of arginine, proline, glutamate, aspartate and asparagine
SET_383	0.005	0.00912	0.014	0.048	2.33e-13	KEGG:Pathways in cancer - Homo sapiens (human)
SET_76	0.005	0.00912	0.018	0.0568	0.000175	Reactome:Signal Transduction
SET_213	0.005	0.00912	0.022	0.0667	9.37e-08	Reactome:Antigen processing-Cross presentation
SET_159	0.005	0.00912	0.038	0.0949	3.22e-16	Reactome:Fcgamma receptor (FCGR) dependent phagocytosis
SET_144	0.005	0.00912	0.123	0.23	5.16e-11	SMPDB:Gaucher Disease|SMPDB:Fabry disease|SMPDB:Sphingolipid Metabolism|SMPDB:Globoid Cell Leukodystrophy|SMPDB:Metachromatic Leukodystrophy (MLD)|SMPDB:Krabbe disease
SET_610	0.006	0.0112	0.002	0.0208	0.0752	Wikipathways:Urea cycle and metabolism of amino groups
SET_633	0.006	0.0112	0.005	0.0268	0.0259	HumanCyc:pyrimidine ribonucleosides degradation
SET_357	0.006	0.0112	0.006	0.0303	2.09e-14	Reactome:Acyl chain remodelling of PC
SET_668	0.006	0.0112	0.017	0.0537	0.0456	KEGG:Phenylalanine metabolism - Homo sapiens (human)
SET_163	0.006	0.0112	0.019	0.0601	2.97e-18	Reactome:Synthesis of PE
SET_511	0.006	0.0112	0.027	0.0744	0.00558	Reactome:Transport of vitamins, nucleosides, and related molecules
SET_37	0.007	0.0124	0	0.0167	2.36e-05	EHMN:Tryptophan metabolism
SET_343	0.007	0.0124	0.001	0.0167	2.06e-06	HumanCyc:sphingomyelin metabolism/ceramide salvage
SET_399	0.007	0.0124	0.001	0.0167	6.81e-05	KEGG:Fatty acid biosynthesis - Homo sapiens (human)
SET_509	0.007	0.0124	0.009	0.0358	9.69e-12	KEGG:Vascular smooth muscle contraction - Homo sapiens (human)
SET_351	0.007	0.0124	0.02	0.0618	0.197	BioCarta:aspirin blocks signaling pathway involved in platelet activation
SET_380	0.007	0.0124	0.021	0.0643	1.11e-18	EHMN:Glycosylphosphatidylinositol(GPI)-anchor biosynthesis
SET_549	0.007	0.0124	0.033	0.0872	1.67e-12	Reactome:Synthesis of PA
SET_158	0.007	0.0124	0.04	0.0967	4.34e-16	Reactome:Role of phospholipids in phagocytosis
SET_148	0.007	0.0124	0.044	0.106	4.46e-15	Reactome:ABC-family proteins mediated transport|Reactome:ABC transporters in lipid homeostasis
SET_145	0.007	0.0124	0.345	0.494	3.52e-10	Reactome:p75 NTR receptor-mediated signalling|Wikipathways:Signalling by NGF
SET_344	0.008	0.0134	0.001	0.0167	1.51e-06	HumanCyc:phospholipases
SET_13	0.008	0.0134	0.005	0.0268	7.29e-12	Reactome:Arachidonic acid metabolism|Wikipathways:Arachidonic acid metabolism
SET_95	0.008	0.0134	0.01	0.0363	6.7e-14	Reactome:Metabolism of proteins
SET_73	0.008	0.0134	0.015	0.0505	6.55e-11	KEGG:Linoleic acid metabolism - Homo sapiens (human)
SET_548	0.008	0.0134	0.025	0.0719	1.37e-13	Reactome:Synthesis of PG
SET_463	0.008	0.0134	0.032	0.0858	1.09e-12	KEGG:Glycerophospholipid metabolism - Homo sapiens (human)
SET_358	0.008	0.0134	0.359	0.51	8.29e-10	BioCarta:ceramide signaling pathway
SET_240	0.009	0.0156	0.01	0.0363	0.000364	EHMN:Valine, leucine and isoleucine degradation
SET_557	0.009	0.0156	0.021	0.0643	1.4e-14	SMPDB:Retinol Metabolism|SMPDB:Vitamin A Deficiency
SET_376	0.009	0.0156	0.038	0.0949	2.08e-21	Reactome:Synthesis of PS
SET_44	0.009	0.0156	0.038	0.0949	5.03e-06	Reactome:Tryptophan catabolism
SET_80	0.009	0.0156	0.089	0.174	3.6e-11	HumanCyc:&gamma;-glutamyl cycle
SET_147	0.009	0.0156	0.19	0.321	9.46e-06	Reactome:Glycosphingolipid metabolism
SET_363	0.009	0.0156	0.436	0.578	1.11e-05	BioCarta:phospholipids as signalling intermediaries
SET_305	0.01	0.0169	0	0.0167	0.265	EHMN:Leukotriene metabolism
SET_39	0.01	0.0169	0	0.0167	0.814	HumanCyc:superpathway of tryptophan utilization
SET_56	0.01	0.0169	0.038	0.0949	0.0925	KEGG:Arginine and proline metabolism - Homo sapiens (human)
SET_501	0.01	0.0169	0.039	0.0955	0.000318	Reactome:Sulfur amino acid metabolism
SET_359	0.01	0.0169	0.383	0.531	6.62e-09	Reactome:Ceramide signalling
SET_526	0.011	0.0186	0.012	0.0433	2.59e-08	HumanCyc:leukotriene biosynthesis
SET_171	0.011	0.0186	0.019	0.0601	1.08e-06	Reactome:Ion channel transport
SET_335	0.011	0.0186	0.02	0.0618	8.9e-15	KEGG:Arachidonic acid metabolism - Homo sapiens (human)
SET_342	0.012	0.0206	0.001	0.0167	6.94e-06	HumanCyc:triacylglycerol degradation|HumanCyc:the visual cycle I (vertebrates)
SET_14	0.012	0.0206	0.012	0.0433	0.00328	Reactome:Metabolism of lipids and lipoproteins
SET_378	0.012	0.0206	0.019	0.0601	1.99e-15	BioCarta:multi-drug resistance factors|Reactome:PI and PC transport between ER and Golgi membranes|KEGG:alpha-Linolenic acid metabolism - Homo sapiens (human)|BioCarta:ras signaling pathway
SET_356	0.012	0.0206	0.033	0.0872	2.39e-15	Reactome:Acyl chain remodeling of CL
SET_496	0.012	0.0206	0.077	0.157	4.03e-08	Wikipathways:Metabolism of nucleotides
SET_420	0.013	0.022	0	0.0167	0.135	Reactome:Free fatty acids regulate insulin secretion|Reactome:Fatty Acids bound to GPR40 (FFAR1) regulate insulin secretion
SET_160	0.013	0.022	0.023	0.0676	1.85e-14	Reactome:PI Metabolism|Wikipathways:PI Metabolism
SET_212	0.013	0.022	0.036	0.0932	3.7e-09	Reactome:Glutathione conjugation|Reactome:Glutathione synthesis and recycling
SET_259	0.013	0.022	0.489	0.629	0.678	Reactome:Tetrahydrobiopterin (BH4) synthesis, recycling, salvage and regulation
SET_527	0.014	0.0231	0.013	0.0453	6.06e-12	KEGG:Central carbon metabolism in cancer - Homo sapiens (human)
SET_379	0.014	0.0231	0.033	0.0872	3.38e-13	PID:Fc-epsilon receptor I signaling in mast cells
SET_440	0.014	0.0231	0.102	0.196	3.66e-23	Reactome:Synthesis of PC
SET_641	0.014	0.0231	0.302	0.447	0.256	PID:CDC42 signaling events|PID:mTOR signaling pathway|PID:Arf6 trafficking events|PID:Arf6 downstream pathway|PID:ErbB1 downstream signaling|PID:Arf1 pathway
SET_442	0.015	0.0251	0	0.0167	0.274	Reactome:Regulation of insulin secretion
SET_244	0.015	0.0251	0.023	0.0676	5.19e-09	Reactome:Disease
SET_377	0.015	0.0251	0.046	0.108	1.31e-20	Wikipathways:Phospholipid biosynthesis
SET_401	0.016	0.0284	0.003	0.0226	0.00205	SMPDB:Fatty Acid Biosynthesis
SET_632	0.017	0.0308	0.021	0.0643	0.167	HumanCyc:uracil degradation
SET_464	0.017	0.0308	0.035	0.091	9.84e-12	Wikipathways:Acetylcholine Synthesis
SET_334	0.017	0.0308	0.095	0.185	6.38e-24	KEGG:Retrograde endocannabinoid signaling - Homo sapiens (human)
SET_539	0.02	0.036	0.018	0.0568	0.00431	Wikipathways:Transport of inorganic cations-anions and amino acids-oligopeptides
SET_315	0.02	0.036	0.064	0.137	0.119	BioCarta:actions of nitric oxide in the heart
SET_523	0.021	0.0386	0.013	0.0453	8.46e-09	Wikipathways:tRNA Aminoacylation|Reactome:Mitochondrial tRNA aminoacylation|Reactome:Cytosolic tRNA aminoacylation|HumanCyc:tRNA charging|Reactome:tRNA Aminoacylation
SET_462	0.022	0.04	0.046	0.108	2.93e-11	SMPDB:Phospholipid Biosynthesis
SET_466	0.022	0.04	0.306	0.452	0.0108	Wikipathways:One carbon donor
SET_226	0.023	0.0404	0.01	0.0363	6.13e-10	Reactome:Cellular responses to stress
SET_38	0.023	0.0404	0.051	0.116	1.75e-08	Wikipathways:Phenylketonuria|Wikipathways:Metabolism of amino acids and derivatives
SET_408	0.023	0.0404	0.055	0.121	0.256	HumanCyc:superpathway of steroid hormone biosynthesis|HumanCyc:glucocorticoid biosynthesis
SET_611	0.023	0.0404	0.757	0.84	0.278	PID:Angiopoietin receptor Tie2-mediated signaling
SET_28	0.024	0.0426	0.001	0.0167	0.043	Reactome:Lysine catabolism|HumanCyc:lysine degradation I (saccharopine pathway)
SET_307	0.024	0.0426	0.001	0.0167	0.000388	HumanCyc:fatty acid &beta;-oxidation (peroxisome)|HumanCyc:fatty acid &beta;-oxidation
SET_449	0.024	0.0426	0.003	0.0226	0.107	Wikipathways:Gastrin-CREB signalling pathway via PKC and MAPK
SET_322	0.024	0.0426	0.01	0.0363	0.367	Wikipathways:Amino acid conjugation of benzoic acid|Reactome:Conjugation of benzoate with glycine
SET_174	0.024	0.0426	0.024	0.0699	1.32e-09	EHMN:Phosphatidylinositol phosphate metabolism
SET_469	0.024	0.0426	0.112	0.213	0.0204	Wikipathways:SIDS Susceptibility Pathways
SET_146	0.026	0.0479	0.171	0.299	9.89e-07	EHMN:Glycosphingolipid metabolism
SET_457	0.027	0.0493	0.007	0.0312	0.248	Reactome:GPCR downstream signaling
SET_96	0.027	0.0493	0.018	0.0568	2.15e-12	Wikipathways:Macroautophagy|Reactome:Macroautophagy
SET_10	0.027	0.0493	0.046	0.108	0.00888	EHMN:Vitamin B3 (nicotinate and nicotinamide) metabolism
SET_360	0.027	0.0493	0.254	0.398	2.35e-05	Wikipathways:Sphingolipid Metabolism|KEGG:Sphingolipid metabolism - Homo sapiens (human)
SET_438	0.028	0.05	0	0.0167	0.417	Reactome:Gastrin-CREB signalling pathway via PKC and MAPK
SET_172	0.028	0.05	0.02	0.0618	8.2e-12	Reactome:Diseases of signal transduction
SET_587	0.028	0.05	0.05	0.114	0.00432	Wikipathways:Transport of glucose and other sugars, bile salts and organic acids, metal ions and amine compounds
SET_400	0.029	0.0511	0.003	0.0226	0.000265	HumanCyc:acyl-CoA hydrolysis
SET_586	0.029	0.0511	0.009	0.0358	0.0309	Reactome:Carnitine synthesis
SET_646	0.029	0.0511	0.029	0.0791	0.598	KEGG:Tyrosine metabolism - Homo sapiens (human)
SET_234	0.03	0.052	0.002	0.0208	0.0868	SMPDB:Malonic Aciduria|SMPDB:Propanoate Metabolism|SMPDB:Malonyl-coa decarboxylase deficiency|SMPDB:Methylmalonic Aciduria Due to Cobalamin-Related Disorders
SET_48	0.03	0.052	0.01	0.0363	1.35e-05	SMPDB:Sarcosinemia|SMPDB:Non Ketotic Hyperglycinemia|SMPDB:Glycine and Serine Metabolism|SMPDB:Dimethylglycine Dehydrogenase Deficiency|SMPDB:3-Phosphoglycerate dehydrogenase deficiency|SMPDB:Hyperglycinemia, non-ketotic|SMPDB:Dihydropyrimidine Dehydrogenase Deficiency (DHPD)
SET_162	0.03	0.052	0.048	0.112	6.22e-13	BioCarta:phosphatidylcholine biosynthesis pathway
SET_97	0.031	0.0544	0.025	0.0719	6.64e-13	Reactome:Post-translational protein modification
SET_603	0.031	0.0544	0.073	0.152	0.00871	KEGG:Valine, leucine and isoleucine degradation - Homo sapiens (human)
SET_421	0.032	0.0553	0	0.0167	0.131	HumanCyc:palmitate biosynthesis
SET_42	0.032	0.0553	0.014	0.048	0.00151	SMPDB:Tryptophan Metabolism
SET_286	0.033	0.0561	0.033	0.0872	0.204	EHMN:Lipoate metabolism|EHMN:Vitamin H (biotin) metabolism
SET_598	0.033	0.0561	0.224	0.36	0.314	HumanCyc:methionine salvage cycle III
SET_254	0.034	0.0599	0.229	0.366	0.941	Reactome:Metabolism of nitric oxide|Wikipathways:Metabolism of nitric oxide|Reactome:eNOS activation and regulation
SET_618	0.034	0.0599	0.901	0.931	0.00406	Reactome:Metabolism of polyamines
SET_169	0.035	0.0627	0.03	0.0826	1.09e-09	EHMN:Vitamin A (retinol) metabolism
SET_439	0.036	0.0638	0.001	0.0167	0.377	Reactome:G alpha (q) signalling events
SET_173	0.036	0.0638	0.016	0.0529	2.64e-09	Reactome:The canonical retinoid cycle in rods (twilight vision)
SET_8	0.036	0.0638	0.21	0.342	1.06e-05	Reactome:Metabolism of vitamins and cofactors|Reactome:Metabolism of water-soluble vitamins and cofactors
SET_657	0.037	0.0648	0.278	0.426	0.0503	Wikipathways:Amino acid conjugation
SET_320	0.038	0.0661	0.016	0.0529	0.000441	HumanCyc:bile acid biosynthesis, neutral pathway
SET_84	0.038	0.0661	0.055	0.121	2.78e-15	EHMN:Arachidonic acid metabolism
SET_112	0.039	0.068	0.031	0.0843	9.36e-05	Reactome:Generic Transcription Pathway
SET_161	0.039	0.068	0.041	0.0997	1.66e-16	PID:Visual signal transduction: Rods|PID:Visual signal transduction: Cones
SET_639	0.039	0.068	0.097	0.188	0.0244	Wikipathways:One Carbon Metabolism
SET_136	0.04	0.068	0	0.0167	0.286	Reactome:Platelet activation, signaling and aggregation
SET_71	0.04	0.068	0.008	0.0312	1.71e-09	KEGG:Biosynthesis of unsaturated fatty acids - Homo sapiens (human)
SET_256	0.04	0.068	0.054	0.121	0.0395	Reactome:Infectious disease
SET_495	0.04	0.068	0.078	0.158	4.49e-09	Reactome:Metabolism of nucleotides
SET_243	0.04	0.068	0.186	0.317	0.000326	Reactome:Branched-chain amino acid catabolism
SET_341	0.041	0.0688	0.054	0.121	1.46e-11	BioCarta:metabolism of anandamide an endogenous cannabinoid
SET_613	0.041	0.0688	0.113	0.214	0.425	PID:Signaling events mediated by VEGFR1 and VEGFR2|BioCarta:ion channels and their functional role in vascular endothelium|PID:Plasma membrane estrogen receptor signaling|BioCarta:corticosteroids and cardioprotection|PID:SHP2 signaling|PID:Thromboxane A2 receptor signaling|BioCarta:vegf hypoxia and angiogenesis
SET_203	0.041	0.0688	0.124	0.23	6.97e-05	INOH:Alanine Aspartate Asparagine metabolism
SET_458	0.042	0.0694	0.008	0.0312	0.182	Wikipathways:GPCR downstream signaling
SET_193	0.042	0.0694	0.022	0.0667	0.00104	INOH:Folate metabolism
SET_430	0.043	0.0712	0.013	0.0453	0.627	Reactome:Ras activation uopn Ca2+ infux through NMDA receptor
SET_372	0.043	0.0712	0.038	0.0949	0.003	HumanCyc:mitochondrial L-carnitine shuttle
SET_396	0.043	0.0712	0.054	0.121	3.02e-11	Reactome:Post-translational modification: synthesis of GPI-anchored proteins|Reactome:Synthesis of glycosylphosphatidylinositol (GPI)|Reactome:Diseases associated with visual transduction|Reactome:Biosynthesis of A2E, implicated in retinal degradation|Wikipathways:Pathogenic Escherichia coli infection|Reactome:Acyl chain remodelling of PE|KEGG:Pathogenic Escherichia coli infection - Homo sapiens …
SET_437	0.045	0.0745	0.002	0.0208	0.142	Reactome:Integration of energy metabolism|Wikipathways:Integration of energy metabolism
SET_227	0.045	0.0745	0.048	0.112	4.35e-07	INOH:Arginine Proline metabolism
SET_74	0.046	0.0765	0	0.0167	8.13e-12	Wikipathways:Incretin synthesis, secretion, and inactivation
SET_683	0.046	0.0765	0.168	0.295	0.0089	KEGG:Sulfur metabolism - Homo sapiens (human)
SET_521	0.046	0.0765	0.778	0.855	0.0799	Reactome:Methylation
SET_78	0.049	0.0828	0.001	0.0167	0.0128	Reactome:GPCR ligand binding
SET_348	0.049	0.0828	0.002	0.0208	6.53e-07	HumanCyc:retinol biosynthesis
SET_170	0.049	0.0828	0.029	0.0791	1.34e-10	Reactome:Ion transport by P-type ATPases
SET_283	0.049	0.0828	0.104	0.2	0.273	HumanCyc:D-<i>myo</i>-inositol (1,4,5)-trisphosphate biosynthesis|HumanCyc:superpathway of inositol phosphate compounds|SMPDB:Inositol Phosphate Metabolism|HumanCyc:3-phosphoinositide biosynthesis|HumanCyc:superpathway of D-<i>myo</i>-inositol (1,4,5)-trisphosphate metabolism
SET_308	0.053	0.0889	0	0.0167	0.605	HumanCyc:lipoate biosynthesis and incorporation
SET_626	0.053	0.0889	0.749	0.831	0.0134	Wikipathways:Differentiation Pathway
SET_77	0.055	0.0923	0.002	0.0208	0.00402	Reactome:Class A/1 (Rhodopsin-like receptors)
SET_506	0.056	0.0933	0.033	0.0872	3.05e-05	SMPDB:Methionine Adenosyltransferase Deficiency|SMPDB:Hypermethioninemia|SMPDB:Methionine Metabolism|SMPDB:Homocystinuria-megaloblastic anemia due to defect in cobalamin metabolism, cblG complementation type|SMPDB:Cystathionine Beta-Synthase Deficiency|SMPDB:Glycine N-methyltransferase Deficiency|SMPDB:S-Adenosylhomocysteine (SAH) Hydrolase Deficiency
SET_192	0.057	0.0941	0	0.0167	0.133	Reactome:MAPK1/MAPK3 signaling|Reactome:SHC1 events in ERBB4 signaling|Reactome:Signalling to p38 via RIT and RIN|Reactome:Activation of NMDA receptor upon glutamate binding and postsynaptic events|Reactome:MAPK family signaling cascades|Reactome:Signaling by Interleukins|Reactome:Prolonged ERK activation events|Reactome:Signalling to ERKs|Reactome:ARMS-mediated activation|Reactome:Interleukin re…
SET_281	0.057	0.0941	0	0.0167	0.0526	HumanCyc:folate transformations I
SET_535	0.057	0.0941	0.022	0.0667	4.7e-08	KEGG:Aminoacyl-tRNA biosynthesis - Homo sapiens (human)|Reactome:Proton/oligonucleotide cotransporters|Reactome:Endosomal/Vacuolar pathway
SET_402	0.058	0.0958	0.001	0.0167	9.02e-05	Reactome:Transport of fatty acids
SET_206	0.058	0.0958	0.003	0.0226	1.2e-06	EHMN:Tyrosine metabolism
SET_79	0.059	0.0966	0.001	0.0167	0.0197	Wikipathways:GPCR ligand binding
SET_404	0.059	0.0966	0.05	0.114	0.00101	Reactome:Transport of organic anions
SET_412	0.059	0.0966	0.151	0.27	0.483	Reactome:Plasmalogen biosynthesis
SET_499	0.06	0.0995	0.115	0.217	7.31e-07	EHMN:Purine metabolism
SET_120	0.064	0.107	0.096	0.186	0.000634	HumanCyc:purine nucleotides <i>de novo</i> biosynthesis|Reactome:Purine ribonucleoside monophosphate biosynthesis
SET_679	0.065	0.108	0.432	0.578	0.0158	EHMN:Biopterin metabolism|HumanCyc:phenylalanine degradation/tyrosine biosynthesis
SET_637	0.066	0.11	0.003	0.0226	7.95e-05	HumanCyc:glycine betaine degradation
SET_231	0.066	0.11	0.288	0.433	7.74e-08	Reactome:Glucose metabolism|Reactome:Gluconeogenesis
SET_296	0.067	0.114	0.225	0.362	0.385	SMPDB:Threonine and 2-Oxobutanoate Degradation
SET_24	0.068	0.115	0.037	0.0949	0.000539	INOH:Lysine degradation
SET_19	0.068	0.115	0.637	0.752	0.562	Reactome:Organic cation/anion/zwitterion transport
SET_99	0.069	0.116	0.017	0.0537	0.000561	Reactome:Synthesis of bile acids and bile salts via 7alpha-hydroxycholesterol|Reactome:Recycling of bile acids and salts|Reactome:Bile acid and bile salt metabolism|Reactome:Synthesis of bile acids and bile salts
SET_649	0.073	0.128	0.195	0.327	0.615	Reactome:Synthesis of UDP-N-acetyl-glucosamine
SET_612	0.073	0.128	0.821	0.877	0.0161	Reactome:Nitric oxide stimulates guanylate cyclase|Reactome:Latent infection of Homo sapiens with Mycobacterium tuberculosis|BioCarta:nitric oxide signaling pathway|Wikipathways:Latent infection of Homo sapiens with Mycobacterium tuberculosis|PID:VEGFR1 specific signals|Reactome:Phagosomal maturation (early endosomal stage)|BioCarta:no2-dependent il-12 pathway in nk cells
SET_415	0.074	0.128	0.382	0.531	0.117	KEGG:Inositol phosphate metabolism - Homo sapiens (human)
SET_559	0.076	0.131	0.274	0.423	0.0161	SMPDB:Canavan Disease|SMPDB:Hypoacetylaspartia|SMPDB:Aspartate Metabolism
SET_433	0.076	0.131	0.615	0.732	0.143	HumanCyc:urate biosynthesis/inosine 5,-phosphate degradation
SET_72	0.079	0.137	0.005	0.0268	4.28e-08	Reactome:Free fatty acid receptors
SET_184	0.08	0.138	0.011	0.0393	0.0246	INOH:Fructose Mannose metabolism
SET_540	0.081	0.14	0.136	0.247	0.144	Reactome:Amine-derived hormones
SET_605	0.082	0.141	0	0.0167	0.0037	KEGG:Valine, leucine and isoleucine biosynthesis - Homo sapiens (human)
SET_600	0.083	0.144	0.18	0.308	0.00157	Reactome:Organic anion transport
SET_410	0.084	0.145	0.021	0.0643	0.0274	KEGG:Aldosterone-regulated sodium reabsorption - Homo sapiens (human)|BioCarta:visceral fat deposits and the metabolic syndrome|KEGG:Prostate cancer - Homo sapiens (human)|Wikipathways:Glucocorticoid & Mineralcorticoid Metabolism
SET_118	0.084	0.145	0.065	0.138	0.016	HumanCyc:urea cycle
SET_431	0.085	0.146	0.039	0.0955	0.0219	SMPDB:Excitatory Neural Signalling Through 5-HTR 7 and Serotonin |SMPDB:Excitatory Neural Signalling Through 5-HTR 4 and Serotonin|SMPDB:Excitatory Neural Signalling Through 5-HTR 6 and Serotonin
SET_572	0.085	0.146	0.08	0.16	0.0583	KEGG:Arginine biosynthesis - Homo sapiens (human)
SET_498	0.086	0.148	0.02	0.0618	1.53e-08	EHMN:Methionine and cysteine metabolism
SET_409	0.086	0.148	0.081	0.162	0.24	Reactome:Metabolism of steroid hormones and vitamin D|Reactome:Glucocorticoid biosynthesis|Reactome:Steroid hormones|Wikipathways:Metabolism of steroid hormones and vitamin D
SET_2	0.086	0.148	0.956	0.964	0.169	SMPDB:Methylhistidine Metabolism
SET_190	0.087	0.151	0.011	0.0393	0.00916	Wikipathways:Asparagine N-linked glycosylation
SET_569	0.088	0.152	0.21	0.342	0.00115	KEGG:Butanoate metabolism - Homo sapiens (human)
SET_241	0.088	0.152	0.55	0.674	0.000155	SMPDB:Maple Syrup Urine Disease|SMPDB:Methylmalonate Semialdehyde Dehydrogenase Deficiency|SMPDB:3-Methylglutaconic Aciduria Type III|SMPDB:3-hydroxyisobutyric aciduria|SMPDB:Isovaleric acidemia|SMPDB:3-Methylcrotonyl Coa Carboxylase Deficiency Type I|SMPDB:3-hydroxyisobutyric acid dehydrogenase deficiency|SMPDB:Beta-Ketothiolase Deficiency|SMPDB:Propionic Acidemia|SMPDB:3-Methylglutaconic Acidur…
SET_491	0.09	0.156	0.012	0.0433	0.00902	KEGG:Parkinson,s disease - Homo sapiens (human)
SET_101	0.092	0.161	0.058	0.126	0.0132	INOH:Pentose phosphate cycle
SET_593	0.093	0.162	0.005	0.0268	0.0862	HumanCyc:isoleucine degradation
SET_303	0.094	0.164	0	0.0167	6.27e-07	HumanCyc:fatty acid activation
SET_468	0.096	0.168	0.315	0.463	0.0127	Wikipathways:Biogenic Amine Synthesis
SET_9	0.097	0.17	0.718	0.822	9.77e-06	Wikipathways:Metabolism of water-soluble vitamins and cofactors
SET_191	0.098	0.172	0.132	0.242	7.94e-05	Reactome:Asparagine N-linked glycosylation|Reactome:Biosynthesis of the N-glycan precursor (dolichol lipid-linked oligosaccharide, LLO) and transfer to a nascent protein
SET_505	0.099	0.173	0.424	0.57	0.604	KEGG:Morphine addiction - Homo sapiens (human)
SET_263	0.1	0.177	0.021	0.0643	0.267	SMPDB:UMP Synthase Deiciency (Orotic Aciduria)|SMPDB:MNGIE (Mitochondrial Neurogastrointestinal Encephalopathy)|SMPDB:Dihydropyrimidinase Deficiency|SMPDB:Pyrimidine Metabolism|SMPDB:Beta Ureidopropionase Deficiency
SET_273	0.103	0.184	0.005	0.0268	0.457	HumanCyc:5-aminoimidazole ribonucleotide biosynthesis
SET_608	0.105	0.187	0.376	0.528	0.34	Reactome:Class C/3 (Metabotropic glutamate/pheromone receptors)
SET_217	0.106	0.187	0.026	0.0729	0.476	SMPDB:Gamma-Glutamyltransferase Deficiency|SMPDB:Glutathione Synthetase Deficiency|SMPDB:Gamma-glutamyl-transpeptidase deficiency|SMPDB:5-oxoprolinase deficiency|SMPDB:Glutathione Metabolism|SMPDB:5-Oxoprolinuria
SET_314	0.106	0.187	0.268	0.415	0.0763	HumanCyc:citrulline-nitric oxide cycle
SET_687	0.107	0.189	0.049	0.113	0.026	Reactome:Depyrimidination|Reactome:Cleavage of the damaged pyrimidine |HumanCyc:pyrimidine deoxyribonucleosides degradation
SET_232	0.108	0.19	0.203	0.335	2.59e-06	Wikipathways:Metabolism of carbohydrates
SET_26	0.109	0.193	0.055	0.121	0.0202	EHMN:Lysine metabolism
SET_51	0.11	0.195	0.025	0.0719	2.6e-07	SMPDB:Warburg Effect
SET_638	0.111	0.196	0.8	0.867	0.00754	HumanCyc:methionine salvage
SET_488	0.112	0.197	0.011	0.0393	2.43e-07	SMPDB:Methylenetetrahydrofolate Reductase Deficiency (MTHFRD)
SET_5	0.113	0.198	0.011	0.0393	0.107	EHMN:Histidine metabolism
SET_111	0.115	0.201	0.092	0.18	0.000515	Reactome:TP53 Regulates Metabolic Genes|Reactome:Transcriptional Regulation by TP53|Wikipathways:TP53 Regulates Metabolic Genes
SET_100	0.116	0.201	0.318	0.466	3.54e-06	EHMN:Glycolysis and Gluconeogenesis
SET_29	0.116	0.201	0.431	0.577	0.00677	SMPDB:Pyridoxine dependency with seizures|SMPDB:Hyperlysinemia I, Familial|SMPDB:Saccharopinuria/Hyperlysinemia II|SMPDB:2-aminoadipic 2-oxoadipic aciduria|SMPDB:Lysine Degradation|HumanCyc:lysine degradation II (pipecolate pathway)|SMPDB:Hyperlysinemia II or Saccharopinuria
SET_675	0.117	0.201	0.023	0.0676	0.0118	Reactome:Degradation of cysteine and homocysteine
SET_678	0.117	0.201	0.168	0.295	0.046	HumanCyc:putrescine biosynthesis I
SET_274	0.117	0.201	0.18	0.308	0.00273	INOH:Aminosugars metabolism
SET_257	0.121	0.209	0.416	0.568	0.0346	Reactome:eNOS activation
SET_398	0.122	0.21	0.011	0.0393	0.00285	Reactome:Synthesis, secretion, and deacylation of Ghrelin|Reactome:Peptide hormone metabolism
SET_230	0.123	0.211	0.207	0.341	5.39e-05	Reactome:Metabolism of carbohydrates
SET_594	0.123	0.211	0.659	0.77	0.199	INOH:Phenylalanine degradation
SET_504	0.125	0.215	0.004	0.0268	0.0316	Reactome:G alpha (s) signalling events
SET_306	0.125	0.215	0.218	0.351	0.816	SMPDB:Trifunctional protein deficiency|SMPDB:Ethylmalonic Encephalopathy|SMPDB:Carnitine palmitoyl transferase deficiency (II)|SMPDB:Carnitine palmitoyl transferase deficiency (I)|SMPDB:Short Chain Acyl CoA Dehydrogenase Deficiency (SCAD Deficiency)|SMPDB:Fatty acid Metabolism|SMPDB:Medium chain acyl-coa dehydrogenase deficiency (MCAD)|SMPDB:Long chain acyl-CoA dehydrogenase deficiency (LCAD)|SMP…
SET_85	0.126	0.217	0.001	0.0167	0.33	Reactome:Fatty Acyl-CoA Biosynthesis
SET_27	0.127	0.217	0.045	0.108	0.566	KEGG:Lysine biosynthesis - Homo sapiens (human)
SET_665	0.127	0.217	0.523	0.656	0.00142	Wikipathways:Nucleotide Metabolism
SET_11	0.128	0.219	0.176	0.303	0.017	SMPDB:Nicotinate and Nicotinamide Metabolism|Reactome:Nicotinate metabolism|INOH:Nicotinate Nicotinamide metabolism
SET_676	0.128	0.219	0.522	0.656	0.188	SMPDB:Spermidine and Spermine Biosynthesis
SET_278	0.13	0.222	0.026	0.0729	0.0837	Reactome:Metabolism of folate and pterines|HumanCyc:folate polyglutamylation|EHMN:Vitamin B9 (folate) metabolism
SET_114	0.13	0.222	0.339	0.489	1.51e-05	SMPDB:Primary hyperoxaluria II, PH2|SMPDB:Leigh Syndrome|SMPDB:Pyruvate kinase deficiency|SMPDB:Pyruvate Metabolism|SMPDB:Pyruvate Decarboxylase E1 Component Deficiency (PDHE1 Deficiency)|SMPDB:Pyruvate Dehydrogenase Complex Deficiency
SET_614	0.134	0.227	0.74	0.827	0.0135	PID:Alpha9 beta1 integrin signaling events
SET_267	0.134	0.227	0.83	0.884	0.128	HumanCyc:creatine-phosphate biosynthesis
SET_566	0.136	0.231	0.434	0.578	0.0224	EHMN:Phytanic acid peroxisomal oxidation|HumanCyc:fatty acid &alpha;-oxidation|Reactome:Alpha-oxidation of phytanate
SET_207	0.138	0.234	0.052	0.119	0.000156	Reactome:Amino acid synthesis and interconversion (transamination)
SET_680	0.138	0.234	0.135	0.246	0.00449	Reactome:Amine Oxidase reactions
SET_249	0.138	0.234	0.537	0.669	0.0104	Reactome:Chromatin modifying enzymes|Reactome:Condensation of Prophase Chromosomes|Reactome:RHO GTPases activate PKNs|Wikipathways:Chromatin modifying enzymes|Reactome:Activated PKN1 stimulates transcription of AR (androgen receptor) regulated genes KLK2 and KLK3|Reactome:Cellular Senescence|Wikipathways:Activated PKN1 stimulates transcription of AR (androgen receptor) regulated genes KLK2 and KL…
SET_349	0.139	0.234	0.001	0.0167	0.462	Reactome:Fatty acids
SET_132	0.139	0.234	0.069	0.144	0.944	Reactome:Effects of PIP2 hydrolysis|Wikipathways:Effects of PIP2 hydrolysis
SET_591	0.139	0.234	0.198	0.331	0.000989	HumanCyc:serine and glycine biosynthesis
SET_239	0.139	0.234	0.219	0.352	0.00162	Reactome:RHO GTPase Effectors|Reactome:Signaling by Rho GTPases
SET_106	0.141	0.236	0.001	0.0167	0.000129	EHMN:De novo fatty acid biosynthesis
SET_43	0.141	0.236	0.032	0.0858	0.00296	HumanCyc:L-kynurenine degradation
SET_681	0.143	0.238	0.044	0.106	0.0153	Reactome:PAOs oxidise polyamines to amines|HumanCyc:spermine and spermidine degradation I|HumanCyc:spermidine biosynthesis|Reactome:Interconversion of polyamines
SET_661	0.143	0.238	0.541	0.671	0.0147	HumanCyc:dTMP <i>de novo</i> biosynthesis (mitochondrial)|HumanCyc:glycine/serine biosynthesis
SET_418	0.143	0.238	0.928	0.942	0.825	Wikipathways:Polyol Pathway
SET_654	0.144	0.239	0.105	0.202	0.000413	Reactome:Organic anion transporters
SET_121	0.148	0.246	0.079	0.16	4.26e-08	INOH:Purine nucleotides nucleosides metabolism
SET_690	0.151	0.251	0.178	0.306	0.0153	Reactome:Class II GLUTs|Reactome:Facilitative Na+-independent glucose transporters
SET_607	0.152	0.252	0.278	0.426	0.00017	KEGG:Phenylalanine, tyrosine and tryptophan biosynthesis - Homo sapiens (human)
SET_228	0.155	0.259	0.003	0.0226	0.00327	SMPDB:Ornithine Aminotransferase Deficiency (OAT Deficiency)|SMPDB:Arginine: Glycine Amidinotransferase Deficiency (AGAT Deficiency)|SMPDB:Creatine deficiency, guanidinoacetate methyltransferase deficiency|SMPDB:Arginine and Proline Metabolism|SMPDB:Hyperornithinemia with gyrate atrophy (HOGA)|SMPDB:L-arginine:glycine amidinotransferase deficiency|SMPDB:Guanidinoacetate Methyltransferase Deficien…
SET_541	0.157	0.26	0.004	0.0268	8.7e-08	KEGG:Mineral absorption - Homo sapiens (human)
SET_247	0.157	0.26	0.037	0.0949	0.103	HumanCyc:leucine degradation
SET_238	0.157	0.26	0.423	0.57	0.000181	Reactome:Citric acid cycle (TCA cycle)
SET_33	0.157	0.26	0.898	0.931	0.0193	Reactome:Interconversion of 2-oxoglutarate and 2-hydroxyglutarate
SET_441	0.158	0.261	0.02	0.0618	0.852	Reactome:Neurotransmitter Receptor Binding And Downstream Transmission In The Postsynaptic Cell
SET_524	0.158	0.261	0.043	0.104	1.07e-05	SMPDB:Clomocycline Action Pathway|SMPDB:Tobramycin Action Pathway|SMPDB:Tetracycline Action Pathway|SMPDB:Telithromycin Action Pathway|SMPDB:Roxithromycin Action Pathway|SMPDB:Tigecycline Action Pathway|SMPDB:Chloramphenicol Action Pathway|SMPDB:Arbekacin Action Pathway|SMPDB:Amikacin Action Pathway|SMPDB:Oxytetracycline Action Pathway|SMPDB:Doxycycline Action Pathway|SMPDB:Erythromycin Action Pa…
SET_564	0.161	0.264	0.168	0.295	0.00115	SMPDB:Tyrosinemia Type 2 (or Richner-Hanhart syndrome)|SMPDB:Phenylalanine and Tyrosine Metabolism|SMPDB:Phenylketonuria|SMPDB:Tyrosinemia Type 3 (TYRO3)
SET_460	0.162	0.264	0.027	0.0744	0.0318	KEGG:Neuroactive ligand-receptor interaction - Homo sapiens (human)
SET_686	0.162	0.264	0.175	0.303	0.0147	HumanCyc:taurine biosynthesis|SMPDB:Taurine and Hypotaurine Metabolism
SET_514	0.162	0.264	0.784	0.859	0.0187	HumanCyc:methionine degradation
SET_316	0.163	0.266	0.741	0.827	0.654	SMPDB:Mitochondrial Beta-Oxidation of Long Chain Saturated Fatty Acids
SET_350	0.165	0.27	0.013	0.0453	0.00486	Wikipathways:Circadian Clock|Wikipathways:RORA activates gene expression|Wikipathways:YAP1- and WWTR1 (TAZ)-stimulated gene expression|Wikipathways:Transcriptional regulation of white adipocyte differentiation|Wikipathways:Activation of gene expression by SREBF (SREBP)|Reactome:Regulation of lipid metabolism by Peroxisome proliferator-activated receptor alpha (PPARalpha)|Wikipathways:BMAL1-CLOCK,…
SET_416	0.167	0.273	0.413	0.563	0.0119	KEGG:Galactose metabolism - Homo sapiens (human)
SET_319	0.169	0.277	0.002	0.0208	0.141	Reactome:Conjugation of carboxylic acids|Reactome:Amino Acid conjugation
SET_30	0.17	0.278	0.809	0.874	0.0762	KEGG:Lysine degradation - Homo sapiens (human)
SET_403	0.171	0.279	0.087	0.172	0.000508	Wikipathways:Transport of vitamins, nucleosides, and related molecules
SET_98	0.172	0.28	0.029	0.0791	1.79e-05	Wikipathways:Bile acid and bile salt metabolism
SET_271	0.172	0.28	0.089	0.174	0.123	SMPDB:Folate Metabolism|SMPDB:Methotrexate Action Pathway|SMPDB:Folate malabsorption, hereditary
SET_584	0.177	0.288	0.172	0.3	0.27	HumanCyc:&beta;-alanine degradation
SET_275	0.179	0.291	0.216	0.35	0.000587	SMPDB:Sialuria or French Type Sialuria|SMPDB:Tay-Sachs Disease|SMPDB:Salla Disease/Infantile Sialic Acid Storage Disease|SMPDB:Amino Sugar Metabolism|Reactome:Synthesis of substrates in N-glycan biosythesis|SMPDB:G(M2)-Gangliosidosis: Variant B, Tay-sachs disease
SET_288	0.181	0.295	0.004	0.0268	0.0947	Reactome:Cobalamin (Cbl, vitamin B12) transport and metabolism
SET_472	0.184	0.298	0.234	0.37	7.3e-07	HumanCyc:superpathway of conversion of glucose to acetyl CoA and entry into the TCA cycle
SET_1	0.185	0.298	0.357	0.508	1.8e-05	SMPDB:Beta-Alanine Metabolism|SMPDB:GABA-Transaminase Deficiency|SMPDB:Carnosinuria, carnosinemia|SMPDB:Ureidopropionase deficiency
SET_451	0.185	0.298	0.841	0.891	0.289	SMPDB:Famotidine Action Pathway
SET_104	0.185	0.298	0.98	0.983	0.0449	Reactome:alpha-linolenic acid (ALA) metabolism
SET_670	0.186	0.299	0.765	0.845	0.0147	Reactome:Depurination|Reactome:Cleavage of the damaged purine
SET_211	0.187	0.301	0.323	0.471	2.46e-05	INOH:Glycolysis Gluconeogenesis
SET_636	0.195	0.312	0.007	0.0312	9.19e-06	HumanCyc:superpathway of choline degradation to L-serine
SET_588	0.195	0.312	0.191	0.322	0.00721	KEGG:D-Glutamine and D-glutamate metabolism - Homo sapiens (human)
SET_113	0.196	0.312	0.001	0.0167	0.0124	Reactome:Signaling by Type 1 Insulin-like Growth Factor 1 Receptor (IGF1R)|Reactome:IRS-related events triggered by IGF1R|Reactome:IGF1R signaling cascade|Reactome:Cytokine Signaling in Immune system|Reactome:IRS-mediated signalling|Reactome:Signaling by Insulin receptor|Reactome:Insulin receptor signalling cascade
SET_486	0.196	0.312	0.359	0.51	1.54e-08	Reactome:Purine metabolism
SET_413	0.197	0.314	0.376	0.528	0.147	SMPDB:Plasmalogen Synthesis
SET_674	0.199	0.315	0.273	0.422	0.0161	Reactome:Proton-coupled monocarboxylate transport|Wikipathways:TCA Cycle Nutrient Utilization and Invasiveness of Ovarian Cancer|HumanCyc:lactate fermentation (reoxidation of cytosolic NADH)
SET_35	0.199	0.315	0.613	0.731	0.02	SMPDB:21-hydroxylase deficiency (CYP21)|SMPDB:11-beta-hydroxylase deficiency (CYP11B1)|SMPDB:Apparent mineralocorticoid excess syndrome|EHMN:C21-steroid hormone biosynthesis and metabolism|SMPDB:Corticosterone methyl oxidase I deficiency (CMO I)|SMPDB:Steroidogenesis|KEGG:Steroid hormone biosynthesis - Homo sapiens (human)|SMPDB:3-Beta-Hydroxysteroid Dehydrogenase Deficiency|SMPDB:Adrenal Hyperpl…
SET_323	0.206	0.325	0.905	0.932	0.307	Reactome:Biotin transport and metabolism|EHMN:Vitamin E metabolism
SET_258	0.207	0.325	0.077	0.157	0.0213	Reactome:Creatine metabolism
SET_473	0.207	0.325	0.405	0.557	1.48e-05	EHMN:TCA cycle
SET_246	0.209	0.328	0.392	0.54	0.00227	SMPDB:Refsum Disease|SMPDB:Phytanic Acid Peroxisomal Oxidation
SET_116	0.214	0.339	0.004	0.0268	0.00106	Reactome:Cytosolic sulfonation of small molecules
SET_574	0.216	0.341	0.055	0.121	0.00112	SMPDB:Monoamine oxidase-a deficiency (MAO-A)|SMPDB:Tyrosine Metabolism|SMPDB:Alkaptonuria|SMPDB:Hawkinsinuria|SMPDB:Tyrosinemia Type I|SMPDB:Tyrosinemia, transient, of the newborn|SMPDB:Dopamine beta-hydroxylase deficiency
SET_179	0.222	0.35	0.002	0.0208	0.021	Reactome:Response to elevated platelet cytosolic Ca2+
SET_642	0.223	0.353	0.026	0.0729	0.282	HumanCyc:phosphatidylserine biosynthesis I
SET_629	0.225	0.357	0.005	0.0268	0.00137	KEGG:Cyanoamino acid metabolism - Homo sapiens (human)
SET_604	0.227	0.359	0.564	0.685	0.00612	KEGG:Pantothenate and CoA biosynthesis - Homo sapiens (human)
SET_199	0.232	0.366	0.408	0.56	0.426	HumanCyc:[2Fe-2S] iron-sulfur cluster biosynthesis
SET_570	0.234	0.369	0.783	0.859	0.00346	Wikipathways:GABA synthesis, release, reuptake and degradation|HumanCyc:4-aminobutyrate degradation|HumanCyc:GABA shunt|Reactome:Degradation of GABA
SET_515	0.235	0.369	0.289	0.433	0.000989	HumanCyc:cysteine biosynthesis
SET_292	0.237	0.371	0.241	0.379	0.0389	Reactome:Regulation of pyruvate dehydrogenase (PDH) complex
SET_497	0.238	0.371	0.071	0.147	0.00281	SMPDB:Selenoamino Acid Metabolism|EHMN:Selenoamino acid metabolism
SET_475	0.238	0.371	0.543	0.671	3.59e-05	HumanCyc:TCA cycle|Wikipathways:TCA Cycle
SET_215	0.24	0.373	0.113	0.214	0.000133	Reactome:Pyrimidine metabolism
SET_210	0.24	0.373	0.38	0.53	0.00345	SMPDB:Pyruvate Carboxylase Deficiency|SMPDB:Primary Hyperoxaluria Type I|SMPDB:Alanine Metabolism|SMPDB:Lactic Acidemia
SET_648	0.241	0.373	0.026	0.0729	0.169	HumanCyc:glutamine degradation/glutamate biosynthesis|Reactome:Glutamate Neurotransmitter Release Cycle|KEGG:Nitrogen metabolism - Homo sapiens (human)|HumanCyc:UDP-<i>N</i>-acetyl-D-glucosamine biosynthesis II
SET_269	0.241	0.373	0.285	0.432	0.267	Reactome:Iron uptake and transport
SET_208	0.245	0.376	0.369	0.523	0.000419	SMPDB:4-Hydroxybutyric Aciduria/Succinic Semialdehyde Dehydrogenase Deficiency|SMPDB:Glutamate Metabolism|SMPDB:2-Hydroxyglutric Aciduria (D And L Form)|SMPDB:Hyperinsulinism-Hyperammonemia Syndrome|SMPDB:Succinic semialdehyde dehydrogenase deficiency|SMPDB:Homocarnosinosis
SET_644	0.245	0.376	0.658	0.77	0.8	KEGG:Amino sugar and nucleotide sugar metabolism - Homo sapiens (human)
SET_512	0.245	0.376	0.709	0.818	0.0252	SMPDB:Intracellular Signalling Through Adenosine Receptor A2b and Adenosine|SMPDB:Intracellular Signalling Through Adenosine Receptor A2a and Adenosine
SET_270	0.247	0.378	0.283	0.43	0.117	Wikipathways:Inositol phosphate metabolism|SMPDB:Inositol Metabolism|INOH:Inositol phosphate metabolism
SET_255	0.248	0.378	0.545	0.671	0.0857	Reactome:VEGFR2 mediated vascular permeability
SET_31	0.25	0.38	0.555	0.677	3.89e-07	Reactome:The citric acid (TCA) cycle and respiratory electron transport
SET_194	0.251	0.381	0.034	0.0901	0.108	Reactome:Inactivation, recovery and regulation of the phototransduction cascade|Reactome:The phototransduction cascade
SET_672	0.253	0.383	0.08	0.16	0.00129	Reactome:Base-Excision Repair, AP Site Formation|Wikipathways:Base-Excision Repair, AP Site Formation
SET_663	0.256	0.387	0.046	0.108	0.00417	HumanCyc:guanosine nucleotides degradation
SET_88	0.257	0.387	0.339	0.489	0.0795	EHMN:Prostaglandin formation from arachidonate
SET_619	0.258	0.387	0.322	0.47	0.149	KEGG:D-Arginine and D-ornithine metabolism - Homo sapiens (human)
SET_62	0.258	0.387	0.917	0.942	0.121	EHMN:Porphyrin metabolism
SET_22	0.258	0.387	0.924	0.942	0.0823	Reactome:Nicotinamide salvaging
SET_547	0.26	0.389	0.124	0.23	0.0331	Reactome:Thyroxine biosynthesis
SET_214	0.261	0.39	0.644	0.759	0.00724	EHMN:Aminosugars metabolism
SET_595	0.262	0.391	0.23	0.367	0.00352	HumanCyc:4-hydroxyproline degradation|HumanCyc:L-cysteine degradation II|HumanCyc:L-cysteine degradation I
SET_157	0.264	0.391	0.013	0.0453	0.18	SMPDB:Carnitine-acylcarnitine translocase deficiency|SMPDB:Beta Oxidation of Very Long Chain Fatty Acids|SMPDB:Adrenoleukodystrophy, X-linked
SET_242	0.264	0.391	0.823	0.878	1.87e-05	INOH:Valine Leucine Isoleucine degradation
SET_513	0.264	0.391	0.913	0.939	0.0047	SMPDB:Betaine Metabolism
SET_560	0.266	0.393	0.005	0.0268	0.000205	SMPDB:Disulfiram Action Pathway
SET_178	0.274	0.402	0.006	0.0303	0.0153	Reactome:Signaling by Wnt
SET_81	0.274	0.402	0.857	0.905	0.0153	EHMN:Vitamin B2 (riboflavin) metabolism|Reactome:Telomere Maintenance|Wikipathways:Polycystic Kidney Disease Pathway|Reactome:DNA strand elongation|Reactome:Vitamin B2 (riboflavin) metabolism|Reactome:Mitochondrial biogenesis|SMPDB:Riboflavin Metabolism|Reactome:AMPK inhibits chREBP transcriptional activation activity|Wikipathways:S Phase|Reactome:Synthesis of DNA|Wikipathways:Telomere Maintenanc…
SET_264	0.275	0.403	0.174	0.302	0.448	HumanCyc:carnosine biosynthesis
SET_347	0.277	0.407	0.768	0.845	0.952	Wikipathways:Prostaglandin Synthesis and Regulation
SET_195	0.28	0.408	0.023	0.0676	0.00328	Reactome:Platelet degranulation
SET_354	0.281	0.408	0.008	0.0312	0.207	INOH:Prostaglandin Leukotriene metabolism
SET_483	0.281	0.408	0.654	0.767	4.94e-07	KEGG:Purine metabolism - Homo sapiens (human)
SET_117	0.285	0.413	0.048	0.112	0.0109	Reactome:Urea cycle
SET_216	0.287	0.414	0.155	0.277	0.000837	Reactome:Pyrimidine catabolism
SET_304	0.292	0.42	0.01	0.0363	0.4	Reactome:Synthesis of very long-chain fatty acyl-CoAs
SET_577	0.292	0.42	0.262	0.409	6.99e-05	INOH:Tyrosine metabolism
SET_279	0.293	0.421	0.794	0.863	0.00751	Wikipathways:Trans-sulfuration pathway
SET_423	0.3	0.431	0.902	0.931	0.188	Reactome:Activation of GABAB receptors|Reactome:GABA receptor activation|Reactome:GABA B receptor activation
SET_176	0.303	0.433	0.006	0.0303	0.649	Reactome:Activation of NF-kappaB in B cells|Reactome:Disinhibition of SNARE formation|Reactome:Trafficking of GluR2-containing AMPA receptors|Wikipathways:Response to elevated platelet cytosolic Ca2+|Reactome:Trafficking of AMPA receptors|Reactome:WNT5A-dependent internalization of FZD4|Reactome:PCP/CE pathway
SET_110	0.303	0.433	0.056	0.123	0.000493	HumanCyc:guanosine ribonucleotides <i>de novo</i> biosynthesis|HumanCyc:guanosine nucleotides <i>de novo</i> biosynthesis
SET_485	0.308	0.442	0.378	0.529	8.89e-09	SMPDB:Xanthinuria type I|SMPDB:Mercaptopurine Action Pathway|SMPDB:Thioguanine Action Pathway|SMPDB:Xanthine Dehydrogenase Deficiency (Xanthinuria)|SMPDB:Adenylosuccinate Lyase Deficiency|SMPDB:Purine Nucleoside Phosphorylase Deficiency|SMPDB:Adenosine Deaminase Deficiency|SMPDB:Mitochondrial DNA depletion syndrome|SMPDB:Molybdenum Cofactor Deficiency|SMPDB:Adenine phosphoribosyltransferase defic…
SET_266	0.308	0.442	0.52	0.656	0.101	HumanCyc:phosphatidylcholine biosynthesis
SET_355	0.312	0.446	0.417	0.568	0.247	Reactome:Synthesis of Leukotrienes (LT) and Eoxins (EX)
SET_459	0.313	0.446	0.038	0.0949	0.000621	Reactome:G alpha (i) signalling events
SET_444	0.313	0.446	0.216	0.35	0.244	Reactome:Acetylcholine regulates insulin secretion
SET_530	0.313	0.446	0.218	0.351	0.000501	Reactome:Phenylalanine and tyrosine catabolism
SET_248	0.314	0.446	0.189	0.32	0.57	HumanCyc:ornithine <i>de novo </i> biosynthesis
SET_46	0.316	0.448	0.191	0.322	4.68e-06	KEGG:Tryptophan metabolism - Homo sapiens (human)
SET_374	0.317	0.449	0.241	0.379	0.417	EHMN:Saturated fatty acids beta-oxidation
SET_525	0.318	0.449	0.063	0.137	0.195	Reactome:Molybdenum cofactor biosynthesis
SET_519	0.319	0.449	0.141	0.257	0.000105	HumanCyc:purine ribonucleosides degradation to ribose-1-phosphate
SET_52	0.319	0.449	0.519	0.656	5.52e-07	SMPDB:Glycogen Storage Disease Type 1A (GSD1A) or Von Gierke Disease|SMPDB:Triosephosphate isomerase|SMPDB:Glycogenosis, Type IA. Von gierke disease|SMPDB:Gluconeogenesis|SMPDB:Fructose-1,6-diphosphatase deficiency|SMPDB:Phosphoenolpyruvate carboxykinase deficiency 1 (PEPCK1)|SMPDB:Glycogenosis, Type IB|SMPDB:Glycogenosis, Type IC
SET_127	0.324	0.455	0.444	0.586	6.86e-05	INOH:Pyruvate metabolism
SET_45	0.325	0.456	0.387	0.536	0.0334	HumanCyc:tryptophan degradation|HumanCyc:tryptophan degradation to 2-amino-3-carboxymuconate semialdehyde
SET_317	0.331	0.466	0.024	0.0699	0.102	HumanCyc:NAD biosynthesis from 2-amino-3-carboxymuconate semialdehyde
SET_628	0.337	0.475	0.186	0.317	0.204	HumanCyc:catecholamine biosynthesis|SMPDB:Aromatic L-Aminoacid Decarboxylase Deficiency|SMPDB:Tyrosine hydroxylase deficiency|SMPDB:Catecholamine Biosynthesis|Reactome:Catecholamine biosynthesis
SET_652	0.339	0.477	0.324	0.471	0.336	HumanCyc:glutathione-mediated detoxification
SET_432	0.345	0.485	0.101	0.195	0.844	PID:PDGFR-beta signaling pathway
SET_427	0.346	0.487	0.065	0.138	0.0674	Wikipathways:Monoamine Transport
SET_25	0.349	0.49	0.876	0.917	0.151	SMPDB:Glutaric Aciduria Type I
SET_583	0.354	0.498	0.799	0.867	0.142	Reactome:GABA synthesis, release, reuptake and degradation
SET_309	0.355	0.499	0	0.0167	0.674	SMPDB:Mitochondrial Beta-Oxidation of Medium Chain Saturated Fatty Acids
SET_397	0.364	0.51	0.009	0.0358	0.899	Reactome:G alpha (z) signalling events
SET_578	0.37	0.517	0.996	0.997	0.00465	Reactome:Collagen formation|Wikipathways:TET1,2,3 and TDG demethylate DNA|Reactome:TET1,2,3 and TDG demethylate DNA|Reactome:Collagen biosynthesis and modifying enzymes|Reactome:Extracellular matrix organization|Wikipathways:Collagen biosynthesis and modifying enzymes
SET_297	0.371	0.517	0.058	0.126	0.00533	Reactome:Pyrimidine salvage reactions
SET_327	0.371	0.517	0.693	0.804	0.561	SMPDB:Butyrate Metabolism|INOH:Butanoate metabolism
SET_21	0.374	0.521	0.373	0.526	0.946	Reactome:Organic cation transport
SET_318	0.375	0.521	0.437	0.578	0.63	SMPDB:Phenylacetate Metabolism|Reactome:Conjugation of phenylacetate with glutamine
SET_102	0.375	0.521	0.478	0.617	4.78e-05	Reactome:Glycolysis
SET_109	0.376	0.522	0.028	0.0768	0.00309	Reactome:Synthesis and interconversion of nucleotide di- and triphosphates
SET_428	0.378	0.524	0.636	0.752	0.0247	PID:S1P4 pathway|PID:S1P5 pathway|PID:S1P3 pathway|PID:EPHA2 forward signaling|PID:S1P2 pathway
SET_325	0.38	0.525	0.354	0.504	0.654	Reactome:5-Phosphoribose 1-diphosphate biosynthesis
SET_659	0.381	0.525	0.123	0.23	0.694	KEGG:Pentose phosphate pathway - Homo sapiens (human)
SET_233	0.382	0.525	0.136	0.247	8.34e-05	INOH:Pyrimidine nucleotides nucleosides metabolism
SET_667	0.386	0.531	0.345	0.494	0.0395	Wikipathways:Cori Cycle
SET_125	0.387	0.531	0.135	0.246	0.0137	SMPDB:Mercaptopurine Metabolism Pathway
SET_575	0.391	0.534	0.722	0.822	0.0285	SMPDB:Carnitine Synthesis
SET_455	0.391	0.534	0.951	0.96	0.722	KEGG:Nicotine addiction - Homo sapiens (human)
SET_556	0.393	0.535	0.006	0.0303	7.12e-12	Reactome:Hydrolysis of LPC
SET_205	0.402	0.548	0.214	0.348	0.00343	SMPDB:Urea Cycle|SMPDB:Citrullinemia Type I|SMPDB:Carbamoyl Phosphate Synthetase Deficiency|SMPDB:Argininosuccinic Aciduria|SMPDB:Ornithine Transcarbamylase Deficiency (OTC Deficiency)|SMPDB:Argininemia
SET_272	0.403	0.548	0.002	0.0208	0.114	Reactome:Neurotransmitter uptake and Metabolism In Glial Cells|Wikipathways:Neurotransmitter uptake and Metabolism In Glial Cells|Reactome:Astrocytic Glutamate-Glutamine Uptake And Metabolism|HumanCyc:UTP and CTP <i>de novo</i> biosynthesis|HumanCyc:glutamine biosynthesis|HumanCyc:UTP and CTP dephosphorylation II
SET_631	0.403	0.548	0.119	0.222	0.0196	KEGG:Propanoate metabolism - Homo sapiens (human)
SET_156	0.404	0.548	0.631	0.748	0.142	Wikipathways:Signaling by Retinoic Acid|Reactome:Signaling by Retinoic Acid
SET_198	0.406	0.55	0.064	0.137	0.867	SMPDB:Smith-Lemli-Opitz Syndrome (SLOS)|SMPDB:Cerivastatin Action Pathway|SMPDB:Hypercholesterolemia|SMPDB:Zoledronate Action Pathway|SMPDB:Fluvastatin Action Pathway|SMPDB:Rosuvastatin Action Pathway|SMPDB:Desmosterolosis|SMPDB:Ibandronate Action Pathway|SMPDB:Lovastatin Action Pathway|SMPDB:Alendronate Action Pathway|SMPDB:Wolman disease|SMPDB:Pravastatin Action Pathway|SMPDB:Pamidronate Action…
SET_182	0.412	0.558	0.894	0.93	7.82e-05	HumanCyc:gluconeogenesis
SET_684	0.418	0.563	0.067	0.14	0.279	HumanCyc:serotonin and melatonin biosynthesis|Reactome:Serotonin and melatonin biosynthesis|Wikipathways:Serotonin Transporter Activity
SET_518	0.418	0.563	0.353	0.504	0.00079	HumanCyc:arsenate detoxification I (glutaredoxin)
SET_12	0.42	0.564	0.652	0.765	0.0269	Reactome:Synthesis of Prostaglandins (PG) and Thromboxanes (TX)
SET_554	0.421	0.564	0.443	0.586	0.158	HumanCyc:glycerol-3-phosphate shuttle|SMPDB:Glycerol Phosphate Shuttle
SET_625	0.422	0.564	0.554	0.677	0.0041	KEGG:Glutathione metabolism - Homo sapiens (human)
SET_32	0.422	0.564	0.721	0.822	1.91e-06	Wikipathways:The citric acid (TCA) cycle and respiratory electron transport|Reactome:Pyruvate metabolism and Citric Acid (TCA) cycle
SET_602	0.423	0.564	0.516	0.654	0.0211	Reactome:Oxygen-dependent asparagine hydroxylation of Hypoxia-inducible Factor Alpha|Reactome:Regulation of Hypoxia-inducible Factor (HIF) by oxygen|Reactome:ALKBH2 mediated reversal of alkylation damage|Reactome:HDMs demethylate histones|Reactome:Oxygen-dependent proline hydroxylation of Hypoxia-inducible Factor Alpha|Wikipathways:DNA Damage Reversal|Reactome:Reversal of alkylation damage by DNA…
SET_373	0.424	0.564	0.261	0.408	0.794	KEGG:Fatty acid degradation - Homo sapiens (human)
SET_489	0.424	0.564	0.949	0.96	2.09e-06	Reactome:Purine salvage
SET_130	0.428	0.569	0.2	0.333	0.0803	HumanCyc:selenocysteine biosynthesis
SET_346	0.431	0.571	0.011	0.0393	0.0329	Wikipathways:Regulation of lipid metabolism by Peroxisome proliferator-activated receptor alpha (PPARalpha)
SET_424	0.433	0.573	0.74	0.827	0.0162	HumanCyc:putrescine degradation III
SET_580	0.437	0.576	0.145	0.262	0.00179	HumanCyc:asparagine degradation
SET_476	0.438	0.576	0.739	0.827	3.37e-05	INOH:Citrate cycle
SET_187	0.444	0.584	0.866	0.911	0.174	Reactome:Fructose metabolism
SET_123	0.449	0.59	0.08	0.16	0.0175	KEGG:FoxO signaling pathway - Homo sapiens (human)
SET_128	0.455	0.596	0.888	0.927	0.0137	Reactome:Vitamin B5 (pantothenate) metabolism|SMPDB:Pantothenate and CoA Biosynthesis|Reactome:Coenzyme A biosynthesis|HumanCyc:coenzyme A biosynthesis|EHMN:Vitamin B5 - CoA biosynthesis from pantothenate
SET_276	0.457	0.598	0.283	0.43	0.733	HumanCyc:UTP and CTP dephosphorylation I
SET_185	0.46	0.601	0.202	0.335	0.00193	EHMN:Fructose and mannose metabolism
SET_58	0.465	0.605	0.073	0.152	0.0546	INOH:Vitamin B6 metabolism
SET_456	0.465	0.605	0.234	0.37	0.721	KEGG:Synaptic vesicle cycle - Homo sapiens (human)
SET_284	0.467	0.606	0.02	0.0618	0.78	SMPDB:Galactose Metabolism|SMPDB:Galactosemia
SET_262	0.472	0.612	0.841	0.891	0.0213	HumanCyc:UMP biosynthesis|Reactome:Pyrimidine biosynthesis|HumanCyc:superpathway of pyrimidine deoxyribonucleotides <i>de novo</i> biosynthesis|HumanCyc:superpathway of pyrimidine ribonucleotides <i>de novo</i> biosynthesis
SET_500	0.477	0.616	0.265	0.411	5.06e-05	HumanCyc:superpathway of methionine degradation
SET_126	0.477	0.616	0.926	0.942	0.000956	KEGG:AMPK signaling pathway - Homo sapiens (human)
SET_567	0.481	0.621	0.863	0.91	0.0953	KEGG:Pentose and glucuronate interconversions - Homo sapiens (human)
SET_562	0.487	0.626	0.546	0.671	3.51e-05	INOH:Methionine Cysteine metabolism
SET_122	0.487	0.626	0.601	0.719	4.59e-05	EHMN:Pyrimidine metabolism
SET_6	0.487	0.626	0.918	0.942	0.717	INOH:Histidine degradation
SET_429	0.488	0.626	0.446	0.587	0.154	PID:S1P1 pathway
SET_645	0.492	0.63	0.007	0.0312	0.256	HumanCyc:chondroitin sulfate degradation (metazoa)|HumanCyc:dermatan sulfate degradation (metazoa)
SET_546	0.494	0.631	0.033	0.0872	0.4	KEGG:Sulfur relay system - Homo sapiens (human)
SET_545	0.496	0.632	0.088	0.173	0.751	HumanCyc:glycine biosynthesis
SET_54	0.497	0.632	0.003	0.0226	0.0549	Wikipathways:Trans-sulfuration and one carbon metabolism
SET_61	0.497	0.632	0.92	0.942	0.0269	KEGG:Pyrimidine metabolism - Homo sapiens (human)
SET_664	0.503	0.637	0.349	0.499	0.00334	HumanCyc:purine deoxyribonucleosides degradation
SET_531	0.503	0.637	0.721	0.822	0.0114	HumanCyc:alanine biosynthesis/degradation|SMPDB:Glucose-Alanine Cycle
SET_224	0.506	0.639	0.929	0.942	0.825	Reactome:Reversible hydration of carbon dioxide
SET_474	0.507	0.639	0.901	0.931	7.52e-06	SMPDB:Mitochondrial complex II deficiency|SMPDB:Congenital lactic acidosis|SMPDB:Citric Acid Cycle|SMPDB:Fumarase deficiency|SMPDB:2-ketoglutarate dehydrogenase complex deficiency|SMPDB:Pyruvate dehydrogenase deficiency (E2)|SMPDB:Pyruvate dehydrogenase deficiency (E3)
SET_277	0.508	0.639	0.034	0.0901	0.495	Reactome:CREB phosphorylation through the activation of CaMKII|HumanCyc:glutathione biosynthesis
SET_177	0.511	0.642	0.003	0.0226	0.0492	Wikipathways:beta-catenin independent WNT signaling|Wikipathways:Signaling by the B Cell Receptor (BCR)|Reactome:Ca2+ pathway|Reactome:Downstream signaling events of B Cell Receptor (BCR)|Reactome:Signaling by the B Cell Receptor (BCR)|Reactome:beta-catenin independent WNT signaling
SET_565	0.514	0.644	0.011	0.0393	0.0549	HumanCyc:4-hydroxybenzoate biosynthesis
SET_289	0.516	0.646	0.876	0.917	0.0364	Wikipathways:Cellular response to heat stress|Reactome:Cellular response to heat stress|Wikipathways:TCF dependent signaling in response to WNT|Reactome:Regulation of HSF1-mediated heat shock response|Reactome:Transcriptional activity of SMAD2/SMAD3:SMAD4 heterotrimer|Reactome:Signaling by TGF-beta Receptor Complex|Wikipathways:Transcriptional activity of SMAD2-SMAD3-SMAD4 heterotrimer|Reactome:T…
SET_529	0.52	0.649	0.413	0.563	0.00014	KEGG:Alanine, aspartate and glutamate metabolism - Homo sapiens (human)
SET_682	0.52	0.649	0.734	0.827	0.659	HumanCyc:L-serine degradation
SET_328	0.523	0.652	0.143	0.26	0.307	HumanCyc:thiamin salvage III
SET_634	0.526	0.655	0.249	0.391	0.229	Reactome:Reuptake of GABA
SET_312	0.532	0.662	0.013	0.0453	0.153	HumanCyc:&gamma;-linolenate biosynthesis|EHMN:Di-unsaturated fatty acid beta-oxidation
SET_643	0.533	0.662	0.58	0.7	0.0114	Reactome:Bile salt and organic anion SLC transporters
SET_229	0.535	0.663	0.869	0.913	0.000538	SMPDB:Ammonia Recycling
SET_434	0.537	0.664	0.499	0.636	0.0517	HumanCyc:tryptophan degradation via tryptamine
SET_411	0.54	0.667	0.819	0.877	0.132	SMPDB:Corticotropin Activation of Cortisol Production|PID:Rapid glucocorticoid signaling
SET_353	0.55	0.678	0.887	0.927	0.094	Wikipathways:Endothelin Pathways
SET_66	0.558	0.686	0.199	0.332	0.228	KEGG:Porphyrin and chlorophyll metabolism - Homo sapiens (human)
SET_414	0.56	0.686	0.017	0.0537	0.0179	KEGG:Fructose and mannose metabolism - Homo sapiens (human)
SET_218	0.56	0.686	0.114	0.216	0.0788	HumanCyc:CDP-diacylglycerol biosynthesis
SET_590	0.561	0.686	0.725	0.823	0.00327	KEGG:Proximal tubule bicarbonate reclamation - Homo sapiens (human)
SET_345	0.563	0.688	0.038	0.0949	0.0594	Reactome:Cytochrome P450 - arranged by substrate type
SET_561	0.565	0.689	0.81	0.874	0.00115	HumanCyc:asparagine biosynthesis
SET_183	0.567	0.689	0.042	0.102	0.00136	HumanCyc:glycolysis
SET_544	0.567	0.689	0.469	0.609	0.0655	Reactome:Proton-coupled neutral amino acid transporters
SET_34	0.569	0.689	0.377	0.529	2.73e-06	Wikipathways:Glycolysis and Gluconeogenesis
SET_585	0.569	0.689	0.687	0.798	0.0487	HumanCyc:L-carnitine biosynthesis
SET_235	0.57	0.69	0.877	0.917	0.000215	SMPDB:Beta-mercaptolactate-cysteine disulfiduria|SMPDB:Cysteine Metabolism|SMPDB:Cystinosis, ocular nonnephropathic
SET_616	0.572	0.69	0.21	0.342	0.116	HumanCyc:creatine biosynthesis
SET_245	0.583	0.701	0.515	0.653	0.000141	SMPDB:Oxidation of Branched Chain Fatty Acids
SET_313	0.585	0.702	0.008	0.0312	0.114	HumanCyc:fatty acid &alpha;-oxidation III|HumanCyc:stearate biosynthesis
SET_624	0.594	0.71	0.737	0.827	0.259	PharmGKB:Uricosurics Pathway, Pharmacodynamics
SET_630	0.595	0.71	0.036	0.0932	0.0651	Reactome:Heparan sulfate/heparin (HS-GAG) metabolism|Reactome:HS-GAG degradation
SET_326	0.596	0.71	0.373	0.526	0.753	Wikipathways:Gamma carboxylation, hypusine formation and arylsulfatase activation|Reactome:Gamma carboxylation, hypusine formation and arylsulfatase activation
SET_599	0.596	0.71	0.791	0.862	1.28e-05	KEGG:Glucagon signaling pathway - Homo sapiens (human)
SET_467	0.607	0.722	0.714	0.82	0.204	Reactome:Acetylcholine Neurotransmitter Release Cycle
SET_290	0.608	0.722	0.412	0.563	0.00371	SMPDB:Lamivudine Metabolism Pathway
SET_300	0.609	0.722	0.116	0.218	0.37	EHMN:Omega-6 fatty acid metabolism
SET_669	0.611	0.724	0.16	0.283	0.0147	Wikipathways:Dopamine metabolism
SET_597	0.612	0.724	0.034	0.0901	0.103	HumanCyc:tyrosine degradation|HumanCyc:(S)-reticuline biosynthesis
SET_465	0.618	0.73	0.226	0.362	0.000935	Reactome:Neurotransmitter Release Cycle
SET_471	0.621	0.732	0.85	0.898	0.899	Reactome:Amine ligand-binding receptors|Wikipathways:Monoamine GPCRs
SET_517	0.631	0.743	0.023	0.0676	0.195	KEGG:Alcoholism - Homo sapiens (human)
SET_685	0.631	0.743	0.959	0.964	0.995	PID:Ceramide signaling pathway
SET_627	0.638	0.75	0.898	0.931	0.0701	EHMN:Vitamin C metabolism
SET_209	0.644	0.755	0.151	0.27	0.00133	INOH:Glutamate Glutamine metabolism
SET_67	0.644	0.755	0.337	0.487	0.221	SMPDB:Porphyrin Metabolism|Wikipathways:Metabolism of porphyrins|SMPDB:Hereditary Coproporphyria (HCP)|Reactome:Metabolism of porphyrins|SMPDB:Porphyria Variegata (PV)|SMPDB:Congenital Erythropoietic Porphyria (CEP) or Gunther Disease|SMPDB:Acute Intermittent Porphyria
SET_596	0.656	0.77	0.422	0.57	0.0335	HumanCyc:serine biosynthesis (phosphorylated route)|Reactome:Serine biosynthesis
SET_671	0.658	0.77	0.085	0.169	0.0102	Reactome:Base Excision Repair
SET_450	0.659	0.77	0.232	0.367	0.244	Wikipathways:Neurotransmitter Release Cycle
SET_103	0.659	0.77	0.876	0.917	0.000555	EHMN:Pentose phosphate pathway|SMPDB:Ribose-5-phosphate isomerase deficiency|SMPDB:Pentose Phosphate Pathway|SMPDB:Glucose-6-phosphate dehydrogenase deficiency|SMPDB:Transaldolase deficiency
SET_196	0.66	0.77	0.342	0.491	0.0289	HumanCyc:CMP-<i>N</i>-acetylneuraminate biosynthesis I (eukaryotes)
SET_436	0.661	0.77	0.721	0.822	0.288	SMPDB:Rabeprazole Action Pathway|SMPDB:Metiamide Action Pathway|SMPDB:Betazole Action Pathway|SMPDB:Omeprazole Action Pathway|SMPDB:Roxatidine acetate Action Pathway|SMPDB:Pantoprazole Action Pathway|SMPDB:Lansoprazole Action Pathway|SMPDB:Nizatidine Action Pathway|SMPDB:Cimetidine Action Pathway|SMPDB:Ranitidine Action Pathway|Wikipathways:Calcium Regulation in the Cardiac Cell|SMPDB:Pirenzepine…
SET_301	0.667	0.776	0.029	0.0791	0.078	Reactome:Phase 1 - Functionalization of compounds
SET_479	0.668	0.776	0.894	0.93	0.0223	Reactome:Nucleotide-like (purinergic) receptors|Reactome:Activation of TRKA receptors
SET_490	0.669	0.776	0.533	0.666	2.16e-07	Reactome:Purine catabolism
SET_311	0.671	0.777	1	1	0.861	Reactome:Phosphate bond hydrolysis by NUDT proteins
SET_568	0.672	0.777	0.735	0.827	0.000966	KEGG:GABAergic synapse - Homo sapiens (human)
SET_129	0.675	0.779	0.159	0.282	0.0842	EHMN:Propanoate metabolism|INOH:Propanoate metabolism
SET_105	0.682	0.785	0.005	0.0268	0.0393	Wikipathways:alpha-linolenic (omega3) and linoleic (omega6) acid metabolism|Reactome:alpha-linolenic (omega3) and linoleic (omega6) acid metabolism
SET_666	0.683	0.785	0.925	0.942	0.112	Wikipathways:Pentose Phosphate Pathway|Reactome:Pentose phosphate pathway (hexose monophosphate shunt)|Reactome:Insulin effects increased synthesis of Xylulose-5-Phosphate
SET_282	0.684	0.785	0.586	0.703	0.0231	Wikipathways:Hexose transport|Reactome:Hexose transport|Reactome:Glucose transport
SET_407	0.686	0.785	0.288	0.433	0.0112	Reactome:Synthesis of bile acids and bile salts via 27-hydroxycholesterol
SET_655	0.693	0.792	0.018	0.0568	0.396	HumanCyc:proline degradation|Reactome:Proline catabolism
SET_502	0.693	0.792	0.436	0.578	0.0298	HumanCyc:adenine and adenosine salvage I|KEGG:cGMP-PKG signaling pathway - Homo sapiens (human)
SET_435	0.695	0.793	0.269	0.415	0.84	PID:Sphingosine 1-phosphate (S1P) pathway
SET_508	0.696	0.793	0.767	0.845	0.000163	HumanCyc:adenosine nucleotides degradation
SET_115	0.7	0.795	0.031	0.0843	0.0125	Reactome:Linoleic acid (LA) metabolism
SET_302	0.7	0.795	0.165	0.29	0.826	Wikipathways:Phase 1 - Functionalization of compounds
SET_677	0.706	0.802	0.044	0.106	0.157	HumanCyc:7-(3-amino-3-carboxypropyl)-wyosine biosynthesis|HumanCyc:wybutosine biosynthesis
SET_86	0.708	0.803	0.022	0.0667	0.00215	Wikipathways:Mitochondrial biogenesis
SET_417	0.72	0.815	0.651	0.765	0.00109	KEGG:Glycolysis / Gluconeogenesis - Homo sapiens (human)
SET_291	0.731	0.828	0.764	0.845	0.0256	HumanCyc:phosphatidylethanolamine biosynthesis II
SET_108	0.738	0.835	0.817	0.877	0.00285	Reactome:PKB-mediated events|Reactome:mTOR signalling|Reactome:PI3K Cascade|Wikipathways:Class I MHC mediated antigen processing & presentation|Wikipathways:Energy dependent regulation of mTOR by LKB1-AMPK|Wikipathways:Factors involved in megakaryocyte development and platelet production|Wikipathways:Signaling by Insulin receptor|Reactome:Respiratory electron transport, ATP synthesis by chemiosmo…
SET_20	0.739	0.835	0.696	0.806	0.00966	KEGG:Nicotinate and nicotinamide metabolism - Homo sapiens (human)
SET_222	0.742	0.836	0.351	0.501	0.212	HumanCyc:glycerol degradation
SET_507	0.745	0.838	0.683	0.796	3.62e-05	HumanCyc:purine nucleotides degradation
SET_375	0.746	0.838	0.388	0.536	0.0161	Reactome:Beta-oxidation of pristanoyl-CoA
SET_422	0.751	0.841	0.297	0.443	0.0147	HumanCyc:aspirin triggered resolvin E biosynthesis
SET_480	0.752	0.841	0.743	0.827	0.00384	HumanCyc:adenine and adenosine salvage II|KEGG:Renin secretion - Homo sapiens (human)
SET_236	0.752	0.841	0.821	0.877	1.17e-05	Reactome:DNA Repair
SET_188	0.761	0.85	0.515	0.653	0.484	HumanCyc:homocarnosine biosynthesis
SET_119	0.765	0.852	0.673	0.784	0.000222	HumanCyc:adenosine ribonucleotides <i>de novo</i> biosynthesis
SET_609	0.769	0.854	0.492	0.63	0.192	Wikipathways:Effects of Nitric Oxide
SET_261	0.769	0.854	0.986	0.988	0.861	Reactome:Glycosaminoglycan metabolism|Wikipathways:Glycosaminoglycan metabolism
SET_181	0.773	0.858	0.298	0.443	0.0265	Reactome:Fructose catabolism|HumanCyc:sucrose degradation
SET_280	0.781	0.865	0.001	0.0167	0.727	HumanCyc:proline biosynthesis
SET_563	0.781	0.865	0.916	0.942	9.64e-05	EHMN:Butanoate metabolism
SET_189	0.784	0.868	0.499	0.636	0.0147	Reactome:SHC-related events triggered by IGF1R|PID:Osteopontin-mediated events|Reactome:p38MAPK events|Wikipathways:Signaling by ERBB4|Wikipathways:Signaling by ERBB2|Wikipathways:Signal amplification|Reactome:Rap1 signalling|Wikipathways:DAP12 interactions|Reactome:Recycling pathway of L1|HumanCyc:pyrimidine deoxyribonucleosides salvage|Wikipathways:Costimulation by the CD28 family|Reactome:NRAG…
SET_299	0.79	0.873	0.924	0.942	0.676	HumanCyc:pyrimidine ribonucleosides salvage I
SET_484	0.797	0.879	0.263	0.409	0.00384	Reactome:Abacavir metabolism|Reactome:Abacavir transport and metabolism|Wikipathways:Abacavir transport and metabolism
SET_520	0.8	0.882	0.594	0.712	0.000706	HumanCyc:adenine and adenosine salvage III
SET_268	0.801	0.882	0.372	0.526	0.0402	HumanCyc:GDP-L-fucose biosynthesis II (from L-fucose)
SET_321	0.804	0.882	0.011	0.0393	0.119	Reactome:Conjugation of salicylate with glycine
SET_689	0.804	0.882	0.713	0.82	0.0147	Wikipathways:Tryptophan metabolism
SET_295	0.808	0.886	0.501	0.636	0.0788	KEGG:Oxidative phosphorylation - Homo sapiens (human)
SET_186	0.811	0.888	0.144	0.261	0.00385	SMPDB:Fructose intolerance, hereditary|SMPDB:Fructose and Mannose Degradation|SMPDB:Fructosuria
SET_425	0.814	0.888	0.006	0.0303	0.894	HumanCyc:glutamate dependent acid resistance|Reactome:GABA synthesis
SET_582	0.815	0.888	0.744	0.827	0.000909	HumanCyc:malate-aspartate shuttle
SET_124	0.816	0.888	0.006	0.0303	0.0269	HumanCyc:L-glutamine tRNA biosynthesis
SET_180	0.816	0.888	0.015	0.0505	0.323	Reactome:Glutamate Binding, Activation of AMPA Receptors and Synaptic Plasticity
SET_419	0.823	0.894	0.077	0.157	0.989	HumanCyc:thymine degradation
SET_60	0.824	0.894	0.283	0.43	0.0818	Reactome:Epigenetic regulation of gene expression
SET_606	0.825	0.894	0.363	0.516	0.0183	KEGG:beta-Alanine metabolism - Homo sapiens (human)
SET_287	0.826	0.894	0.894	0.93	0.00718	SMPDB:Transfer of Acetyl Groups into Mitochondria
SET_324	0.828	0.894	0.158	0.282	0.0622	HumanCyc:tRNA splicing
SET_478	0.83	0.895	0.849	0.898	9.04e-05	KEGG:Citrate cycle (TCA cycle) - Homo sapiens (human)
SET_293	0.836	0.901	0.095	0.185	0.0183	SMPDB:Ketobemidone Action Pathway|SMPDB:Cocaine Action Pathway|SMPDB:Dibucaine Action Pathway|SMPDB:Oxycodone Action Pathway|SMPDB:Levallorphan Action Pathway|SMPDB:Procaine Action Pathway|SMPDB:Pentazocine Action Pathway|SMPDB:Sufentanil Action Pathway|SMPDB:Heroin Action Pathway|SMPDB:Dimethylthiambutene Action Pathway|SMPDB:Codeine Action Pathway|SMPDB:Fluoxetine Action Pathway|SMPDB:Proparaca…
SET_650	0.842	0.905	0.131	0.241	0.411	Reactome:Unblocking of NMDA receptor, glutamate binding and activation|HumanCyc:4-hydroxy-2-nonenal detoxification|Wikipathways:Aflatoxin activation and detoxification|Reactome:Aflatoxin activation and detoxification
SET_492	0.843	0.905	0.501	0.636	0.00371	Wikipathways:NGF signalling via TRKA from the plasma membrane
SET_542	0.844	0.905	0.039	0.0955	0.000643	KEGG:Cysteine and methionine metabolism - Homo sapiens (human)
SET_49	0.845	0.905	0.452	0.592	4.11e-05	SMPDB:Fanconi-bickel syndrome|SMPDB:Glycolysis|SMPDB:Glycogenosis, Type VII. Tarui disease
SET_656	0.847	0.905	0	0.0167	0.854	KEGG:Amphetamine addiction - Homo sapiens (human)|KEGG:Cocaine addiction - Homo sapiens (human)
SET_406	0.848	0.905	0.477	0.617	0.909	Reactome:Endogenous sterols
SET_285	0.86	0.913	0.518	0.656	0.00412	Reactome:Pyruvate metabolism
SET_651	0.861	0.913	0.145	0.262	0.325	Wikipathways:Glutathione metabolism
SET_589	0.863	0.913	0.539	0.67	0.0167	HumanCyc:glutamate biosynthesis/degradation
SET_131	0.864	0.913	0.542	0.671	0.0616	Reactome:Vitamin B1 (thiamin) metabolism|EHMN:Vitamin B1 (thiamin) metabolism|SMPDB:Thiamine Metabolism
SET_601	0.864	0.913	0.943	0.955	0.000299	Wikipathways:TCA Cycle and PDHc
SET_443	0.868	0.916	0.453	0.592	0.582	Wikipathways:Neurotransmitter Receptor Binding And Downstream Transmission In The Postsynaptic Cell
SET_294	0.88	0.927	0.714	0.82	0.979	EHMN:Galactose metabolism
SET_522	0.883	0.929	0.762	0.845	0.784	HumanCyc:molybdenum cofactor biosynthesis
SET_487	0.885	0.93	0.43	0.576	1.06e-08	HumanCyc:superpathway of purine nucleotide salvage
SET_260	0.886	0.93	0.054	0.121	0.00872	HumanCyc:inosine-5,-phosphate biosynthesis
SET_47	0.89	0.932	0.322	0.47	0.925	KEGG:Caffeine metabolism - Homo sapiens (human)
SET_4	0.891	0.932	0.814	0.876	0.131	KEGG:Histidine metabolism - Homo sapiens (human)
SET_620	0.896	0.936	0	0.0167	0.491	HumanCyc:putrescine biosynthesis II
SET_310	0.897	0.936	0.733	0.827	0.0153	BioCarta:chrebp regulation by carbohydrates and camp
SET_581	0.898	0.936	0.557	0.678	0.00449	SMPDB:Malate-Aspartate Shuttle|HumanCyc:aspartate biosynthesis
SET_197	0.904	0.942	0.168	0.295	0.00706	Reactome:Sialic acid metabolism|Wikipathways:Sialic acid metabolism
SET_426	0.908	0.945	0.451	0.592	0.861	Reactome:Ligand-gated ion channel transport
SET_579	0.912	0.947	0.49	0.629	0.0332	Wikipathways:Alanine and aspartate metabolism
SET_673	0.914	0.947	0.962	0.964	0.000352	KEGG:Pyruvate metabolism - Homo sapiens (human)
SET_470	0.915	0.947	0.625	0.744	0.523	Wikipathways:Neurotransmitter Clearance In The Synaptic Cleft|Reactome:Neurotransmitter Clearance In The Synaptic Cleft
SET_571	0.916	0.947	0.582	0.701	0.0655	HumanCyc:valine degradation
SET_68	0.919	0.948	0.315	0.463	0.0777	Reactome:Heme biosynthesis|HumanCyc:heme biosynthesis|HumanCyc:tetrapyrrole biosynthesis
SET_688	0.921	0.949	0.045	0.108	0.963	Wikipathways:Thyroxine (Thyroid Hormone) Production|SMPDB:Thyroid hormone synthesis
SET_635	0.923	0.949	0.11	0.209	0.0147	HumanCyc:choline degradation
SET_592	0.924	0.949	0.298	0.443	0.0237	HumanCyc:L-dopa degradation
SET_155	0.925	0.949	0.922	0.942	0.0289	Reactome:Import of palmitoyl-CoA into the mitochondrial matrix
SET_543	0.93	0.951	0.077	0.157	0.402	Reactome:Glyoxylate metabolism
SET_516	0.93	0.951	0.791	0.862	4.28e-05	Reactome:Transport of nucleosides and free purine and pyrimidine bases across the plasma membrane
SET_647	0.933	0.953	0.231	0.367	0.25	KEGG:Taste transduction - Homo sapiens (human)
SET_57	0.937	0.955	0.232	0.367	0.329	EHMN:Vitamin B6 (pyridoxine) metabolism|Reactome:Vitamins B6 activation to pyridoxal phosphate
SET_532	0.941	0.958	0.478	0.617	0.00734	KEGG:Taurine and hypotaurine metabolism - Homo sapiens (human)
SET_576	0.946	0.961	0.804	0.87	0.0039	KEGG:Ascorbate and aldarate metabolism - Homo sapiens (human)
SET_477	0.959	0.972	0.524	0.656	8.28e-07	KEGG:Glyoxylate and dicarboxylate metabolism - Homo sapiens (human)
SET_558	0.961	0.972	0.833	0.886	0.169	Reactome:Peroxisomal lipid metabolism|Wikipathways:Peroxisomal lipid metabolism
SET_662	0.964	0.974	0.421	0.57	0.0147	HumanCyc:guanine and guanosine salvage
SET_640	0.966	0.975	0.165	0.29	0.286	Wikipathways:Drug Induction of Bile Acid Pathway
SET_53	0.973	0.98	0.941	0.954	0.172	SMPDB:Mucopolysaccharidosis VI. Sly syndrome|SMPDB:Glycogenosis, Type III. Cori disease, Debrancher glycogenosis|SMPDB:Starch and Sucrose Metabolism|SMPDB:Glycogenosis, Type IV. Amylopectinosis, Anderson disease|SMPDB:Glycogen synthetase deficiency|SMPDB:Glycogenosis, Type VI. Hers disease|SMPDB:Sucrase-isomaltase deficiency
SET_617	0.974	0.98	0.684	0.796	0.616	Wikipathways:Amyotrophic lateral sclerosis (ALS)|KEGG:Amyotrophic lateral sclerosis (ALS) - Homo sapiens (human)
SET_3	0.976	0.98	0.334	0.484	0.128	SMPDB:Histidinemia|SMPDB:Histidine Metabolism
SET_223	0.98	0.982	0.034	0.0901	0.00533	SMPDB:Mitochondrial Electron Transport Chain
SET_660	0.98	0.982	0.628	0.746	0.225	KEGG:Thiamine metabolism - Homo sapiens (human)
SET_658	0.984	0.984	0.959	0.964	0.525	Wikipathways:Synaptic Vesicle Pathway
