# Supplementary material for: PAIRUP-MS: Pathway analysis and imputation to relate unknowns in profiles from mass spectrometry-based metabolite data
Source: PLoS Comput Biol. 2019 Jan 14;15(1):e1006734. doi: 10.1371/journal.pcbi.1006734 (PMC6347288; doi:10.1371/journal.pcbi.1006734)
Supplement: S12 Table — “SET_ID”: unique identifier assigned to each metabolite set; “OE_Perm_P” or “MCDS_Perm_P”: permutation p-value; “OE_FDR” or “MCDS_FDR”: false discovery rate of the permutation p-value; “CPDB_Pathways”: labels for the original pathways from CPDB, individual pathways are separated by ‘|’. (XLSX) [file pcbi.1006734.s023.xlsx]

## Sheet: S12 Table
S12 Table. Metabolite set overrepresentation results for BMI-associated known metabolites in OE or MCDS.
SET_ID	OE_Perm_P	OE_FDR	MCDS_Perm_P	MCDS_FDR	CPDB_Pathways
SET_365	0	0.00238	0.24	0.685	KEGG:Fat digestion and absorption - Homo sapiens (human)|Reactome:Chylomicron-mediated lipid transport
SET_369	0	0.00238	0.337	0.685	Reactome:Scavenging by Class B Receptors|Reactome:Scavenging by Class H Receptors
SET_370	0	0.00238	0.337	0.685	Reactome:Scavenging by Class A Receptors|Reactome:Binding and Uptake of Ligands by Scavenger Receptors|Wikipathways:Binding and Uptake of Ligands by Scavenger Receptors
SET_371	0	0.00238	0.337	0.685	Reactome:Scavenging by Class F Receptors|Reactome:LDL-mediated lipid transport
SET_367	0.001	0.00238	0.24	0.685	Wikipathways:Statin Pathway
SET_253	0.001	0.00238	0.25	0.685	Wikipathways:Folate Metabolism
SET_366	0.001	0.00238	0.253	0.685	Reactome:Digestion of dietary lipid
SET_623	0.001	0.00238	0.286	0.685	Wikipathways:Vitamin B12 Metabolism
SET_152	0.001	0.00238	0.337	0.685	Reactome:Hormone-sensitive lipase (HSL)-mediated triacylglycerol hydrolysis|Reactome:Platelet sensitization by LDL
SET_153	0.001	0.00238	0.337	0.685	Wikipathways:Cell surface interactions at the vascular wall|Reactome:Cell surface interactions at the vascular wall
SET_622	0.001	0.00238	0.374	0.765	KEGG:Vitamin digestion and absorption - Homo sapiens (human)
SET_368	0.002	0.00238	0.24	0.685	Reactome:Retinoid metabolism and transport
SET_552	0.002	0.00238	0.295	0.685	Wikipathways:Fatty Acid Beta Oxidation
SET_553	0.002	0.00238	0.295	0.685	KEGG:Glycerolipid metabolism - Homo sapiens (human)
SET_89	0.002	0.00238	0.337	0.685	Reactome:Vesicle-mediated transport
SET_250	0.003	0.00238	0.374	0.765	Wikipathways:Platelet homeostasis|Reactome:Platelet homeostasis
SET_87	0.003	0.00238	0.395	0.767	Reactome:Hemostasis
SET_382	0.004	0.00238	0.203	0.685	Reactome:Acyl chain remodeling of DAG and TAG
SET_69	0.004	0.00238	0.203	0.685	Wikipathways:Selenium Micronutrient Network
SET_550	0.005	0.00238	0.212	0.685	Wikipathways:Triacylglyceride Synthesis
SET_551	0.006	0.00238	0.193	0.685	Wikipathways:HIF1A and PPARG regulation of glycolysis
SET_503	0.011	0.0182	0.214	0.685	KEGG:Regulation of lipolysis in adipocytes - Homo sapiens (human)
SET_629	0.012	0.0239	0.003	0.685	KEGG:Cyanoamino acid metabolism - Homo sapiens (human)
SET_221	0.014	0.0417	0.229	0.685	Reactome:Triglyceride Biosynthesis
SET_151	0.015	0.044	0.218	0.685	Wikipathways:Visual phototransduction
SET_220	0.018	0.0596	0.38	0.765	Wikipathways:Fatty acid, triacylglycerol, and ketone body metabolism
SET_150	0.019	0.0625	0.218	0.685	Reactome:Visual phototransduction
SET_138	0.02	0.0625	0.221	0.685	Reactome:Lipoprotein metabolism
SET_139	0.023	0.07	0.231	0.685	Wikipathways:Lipid digestion, mobilization, and transport|Reactome:Lipid digestion, mobilization, and transport
SET_219	0.023	0.07	0.261	0.685	Reactome:Fatty acid, triacylglycerol, and ketone body metabolism
SET_140	0.024	0.071	0.318	0.685	Reactome:HDL-mediated lipid transport
SET_445	0.027	0.0828	0.169	0.685	EHMN:Glycerophospholipid metabolism
SET_388	0.031	0.106	0.185	0.685	KEGG:Glutamatergic synapse - Homo sapiens (human)
SET_201	0.033	0.124	0.043	0.685	Reactome:Adaptive Immune System
SET_446	0.05	0.229	0.182	0.685	Reactome:Phospholipid metabolism|Reactome:Glycerophospholipid biosynthesis
SET_14	0.058	0.282	0.37	0.765	Reactome:Metabolism of lipids and lipoproteins
SET_447	0.062	0.296	0.286	0.685	Wikipathways:Glycerophospholipid biosynthesis
SET_390	0.064	0.315	0.155	0.685	KEGG:Dopaminergic synapse - Homo sapiens (human)
SET_395	0.064	0.315	0.155	0.685	KEGG:Melanogenesis - Homo sapiens (human)
SET_387	0.074	0.429	0.16	0.685	KEGG:Long-term potentiation - Homo sapiens (human)|KEGG:Circadian entrainment - Homo sapiens (human)
SET_166	0.076	0.444	0.102	0.685	Reactome:Developmental Biology|Reactome:Axon guidance|Reactome:Fc epsilon receptor (FCERI) signaling
SET_535	0.083	0.493	0.159	0.685	KEGG:Aminoacyl-tRNA biosynthesis - Homo sapiens (human)|Reactome:Proton/oligonucleotide cotransporters|Reactome:Endosomal/Vacuolar pathway
SET_212	0.083	0.493	0.192	0.685	Reactome:Glutathione conjugation|Reactome:Glutathione synthesis and recycling
SET_76	0.09	0.518	0.402	0.768	Reactome:Signal Transduction
SET_389	0.096	0.554	0.191	0.685	KEGG:Gap junction - Homo sapiens (human)
SET_453	0.097	0.554	0.242	0.685	KEGG:Cholinergic synapse - Homo sapiens (human)
SET_338	0.098	0.555	0.16	0.685	KEGG:Long-term depression - Homo sapiens (human)
SET_7	0.1	0.559	0.663	0.882	Reactome:Metabolism
SET_213	0.105	0.559	0.159	0.685	Reactome:Antigen processing-Cross presentation
SET_523	0.105	0.559	0.159	0.685	Wikipathways:tRNA Aminoacylation|Reactome:Mitochondrial tRNA aminoacylation|Reactome:Cytosolic tRNA aminoacylation|HumanCyc:tRNA charging|Reactome:tRNA Aminoacylation
SET_534	0.105	0.559	0.19	0.685	KEGG:Protein digestion and absorption - Homo sapiens (human)
SET_528	0.107	0.563	0.184	0.685	HumanCyc:<i>S</i>-methyl-5-thio-&alpha;-D-ribose 1-phosphate degradation
SET_541	0.109	0.57	0.102	0.685	KEGG:Mineral absorption - Homo sapiens (human)
SET_526	0.111	0.574	0.159	0.685	HumanCyc:leukotriene biosynthesis
SET_167	0.116	0.574	0.102	0.685	Reactome:VEGFR2 mediated cell proliferation
SET_510	0.116	0.574	0.493	0.795	KEGG:Sphingolipid signaling pathway - Homo sapiens (human)
SET_94	0.119	0.574	0.102	0.685	Reactome:DAP12 signaling|Reactome:Downstream signaling of activated FGFR1|Reactome:Downstream signaling of activated FGFR3|Reactome:Downstream signaling of activated FGFR2|Reactome:Downstream signaling of activated FGFR4|Reactome:Signaling by ERBB2|Reactome:Signaling by FGFR|Reactome:DAP12 interactions|Reactome:Signaling by EGFR|Reactome:Signaling by FGFR4|Reactome:Signaling by FGFR3|Reactome:Sig…
SET_381	0.12	0.574	0.213	0.685	KEGG:B cell receptor signaling pathway - Homo sapiens (human)|KEGG:MAPK signaling pathway - Homo sapiens (human)|KEGG:VEGF signaling pathway - Homo sapiens (human)|KEGG:Glioma - Homo sapiens (human)|KEGG:Chemokine signaling pathway - Homo sapiens (human)|Wikipathways:MFAP5-mediated ovarian cancer cell motility and invasiveness|Reactome:Role of second messengers in netrin-1 signaling|Wikipathways:…
SET_384	0.12	0.574	0.213	0.685	KEGG:Estrogen signaling pathway - Homo sapiens (human)
SET_393	0.12	0.574	0.243	0.685	KEGG:Carbohydrate digestion and absorption - Homo sapiens (human)
SET_217	0.128	0.615	0.14	0.685	SMPDB:Gamma-Glutamyltransferase Deficiency|SMPDB:Glutathione Synthetase Deficiency|SMPDB:Gamma-glutamyl-transpeptidase deficiency|SMPDB:5-oxoprolinase deficiency|SMPDB:Glutathione Metabolism|SMPDB:5-Oxoprolinuria
SET_530	0.129	0.615	0.085	0.685	Reactome:Phenylalanine and tyrosine catabolism
SET_481	0.135	0.648	0.434	0.794	Reactome:Signalling by NGF
SET_80	0.137	0.666	0.258	0.685	HumanCyc:&gamma;-glutamyl cycle
SET_648	0.149	0.712	0.552	0.795	HumanCyc:glutamine degradation/glutamate biosynthesis|Reactome:Glutamate Neurotransmitter Release Cycle|KEGG:Nitrogen metabolism - Homo sapiens (human)|HumanCyc:UDP-<i>N</i>-acetyl-D-glucosamine biosynthesis II
SET_336	0.151	0.718	0.213	0.685	KEGG:GnRH signaling pathway - Homo sapiens (human)|KEGG:Fc epsilon RI signaling pathway - Homo sapiens (human)|KEGG:Oxytocin signaling pathway - Homo sapiens (human)
SET_651	0.151	0.718	0.3	0.685	Wikipathways:Glutathione metabolism
SET_545	0.152	0.718	0.288	0.685	HumanCyc:glycine biosynthesis
SET_452	0.153	0.718	0.213	0.685	KEGG:Salivary secretion - Homo sapiens (human)|KEGG:Gastric acid secretion - Homo sapiens (human)|KEGG:Pancreatic secretion - Homo sapiens (human)
SET_454	0.153	0.718	0.241	0.685	KEGG:Insulin secretion - Homo sapiens (human)
SET_385	0.155	0.722	0.213	0.685	INOH:B cell receptor signaling|INOH:NGF|KEGG:Ras signaling pathway - Homo sapiens (human)|INOH:PDGF|INOH:FGF|INOH:CD4 T cell receptor signaling-ERK cascade|INOH:CD4 T cell receptor signaling|KEGG:Rap1 signaling pathway - Homo sapiens (human)|INOH:CD4 T cell receptor signaling-JNK cascade|INOH:GPCR GroupI metabotropic glutamate receptor|INOH:GPCR signaling-G alpha q
SET_386	0.155	0.722	0.213	0.685	KEGG:Calcium signaling pathway - Homo sapiens (human)
SET_482	0.159	0.732	0.133	0.685	Reactome:NGF signalling via TRKA from the plasma membrane
SET_383	0.159	0.732	0.232	0.685	KEGG:Pathways in cancer - Homo sapiens (human)
SET_202	0.16	0.734	0.159	0.685	Reactome:Class I MHC mediated antigen processing & presentation
SET_663	0.16	0.734	0.631	0.881	HumanCyc:guanosine nucleotides degradation
SET_394	0.163	0.747	0.24	0.685	KEGG:Thyroid hormone signaling pathway - Homo sapiens (human)
SET_164	0.164	0.763	0.213	0.685	Reactome:Depolymerisation of the Nuclear Lamina|Reactome:Downstream TCR signaling|Reactome:TCR signaling|Reactome:Nuclear Envelope Breakdown|Reactome:FCERI mediated Ca+2 mobilization|Reactome:Generation of second messenger molecules|Reactome:FCERI mediated NF-kB activation|Reactome:CLEC7A (Dectin-1) signaling|Wikipathways:TCR signaling|Reactome:C-type lectin receptors (CLRs)|Reactome:Synthesis of…
SET_362	0.164	0.763	0.213	0.685	KEGG:Neurotrophin signaling pathway - Homo sapiens (human)|KEGG:Adipocytokine signaling pathway - Homo sapiens (human)
SET_656	0.166	0.773	0.146	0.685	KEGG:Amphetamine addiction - Homo sapiens (human)|KEGG:Cocaine addiction - Homo sapiens (human)
SET_650	0.167	0.773	0.134	0.685	Reactome:Unblocking of NMDA receptor, glutamate binding and activation|HumanCyc:4-hydroxy-2-nonenal detoxification|Wikipathways:Aflatoxin activation and detoxification|Reactome:Aflatoxin activation and detoxification
SET_652	0.167	0.773	0.284	0.685	HumanCyc:glutathione-mediated detoxification
SET_30	0.17	0.796	0.463	0.795	KEGG:Lysine degradation - Homo sapiens (human)
SET_43	0.172	0.798	0.299	0.685	HumanCyc:L-kynurenine degradation
SET_44	0.176	0.798	0.143	0.685	Reactome:Tryptophan catabolism
SET_273	0.176	0.798	0.305	0.685	HumanCyc:5-aminoimidazole ribonucleotide biosynthesis
SET_538	0.177	0.798	0.371	0.765	Reactome:Amine compound SLC transporters
SET_41	0.178	0.798	0.229	0.685	HumanCyc:NAD <i>de novo</i> biosynthesis
SET_536	0.178	0.798	0.265	0.685	Reactome:Amino acid transport across the plasma membrane
SET_642	0.185	0.824	0.588	0.857	HumanCyc:phosphatidylserine biosynthesis I
SET_529	0.186	0.824	0.379	0.765	KEGG:Alanine, aspartate and glutamate metabolism - Homo sapiens (human)
SET_337	0.191	0.824	0.213	0.685	KEGG:Fc gamma R-mediated phagocytosis - Homo sapiens (human)
SET_252	0.192	0.824	0.148	0.685	Reactome:VEGFA-VEGFR2 Pathway|Reactome:Signaling by VEGF
SET_352	0.192	0.824	0.238	0.685	KEGG:Amoebiasis - Homo sapiens (human)
SET_391	0.195	0.824	0.18	0.685	KEGG:African trypanosomiasis - Homo sapiens (human)
SET_339	0.195	0.824	0.237	0.685	KEGG:Inflammatory mediator regulation of TRP channels - Homo sapiens (human)
SET_539	0.195	0.824	0.296	0.685	Wikipathways:Transport of inorganic cations-anions and amino acids-oligopeptides
SET_573	0.201	0.824	0.179	0.685	KEGG:HIF-1 signaling pathway - Homo sapiens (human)
SET_494	0.201	0.824	0.302	0.685	Reactome:Phase II conjugation|Wikipathways:Phase II conjugation
SET_200	0.202	0.824	0.216	0.685	Reactome:Immune System
SET_509	0.203	0.824	0.245	0.685	KEGG:Vascular smooth muscle contraction - Homo sapiens (human)
SET_135	0.205	0.824	0.213	0.685	KEGG:Platelet activation - Homo sapiens (human)
SET_168	0.205	0.824	0.244	0.685	Reactome:Inositol phosphate metabolism
SET_278	0.207	0.824	0.075	0.685	Reactome:Metabolism of folate and pterines|HumanCyc:folate polyglutamylation|EHMN:Vitamin B9 (folate) metabolism
SET_591	0.207	0.824	0.075	0.685	HumanCyc:serine and glycine biosynthesis
SET_92	0.208	0.824	0.213	0.685	Reactome:PLCG1 events in ERBB2 signaling|Reactome:PLC-gamma1 signalling|Reactome:Phospholipase C-mediated cascade: FGFR1|Reactome:EGFR interacts with phospholipase C-gamma|Reactome:Phospholipase C-mediated cascade; FGFR4|Reactome:Phospholipase C-mediated cascade; FGFR2|Reactome:Phospholipase C-mediated cascade; FGFR3|Wikipathways:DAG and IP3 signaling|Reactome:DAG and IP3 signaling
SET_392	0.208	0.824	0.24	0.685	KEGG:Thyroid hormone synthesis - Homo sapiens (human)
SET_165	0.212	0.826	0.213	0.685	Wikipathways:Netrin-1 signaling|Reactome:Netrin-1 signaling
SET_679	0.221	0.826	0.183	0.685	EHMN:Biopterin metabolism|HumanCyc:phenylalanine degradation/tyrosine biosynthesis
SET_537	0.221	0.826	0.33	0.685	Reactome:Na+/Cl- dependent neurotransmitter transporters
SET_661	0.234	0.858	0.192	0.685	HumanCyc:dTMP <i>de novo</i> biosynthesis (mitochondrial)|HumanCyc:glycine/serine biosynthesis
SET_204	0.236	0.858	0.689	0.885	EHMN:Glycine, serine, alanine and threonine metabolism
SET_533	0.244	0.863	0.318	0.685	Reactome:Amino acid and oligopeptide SLC transporters|Reactome:Transport of inorganic cations/anions and amino acids/oligopeptides
SET_340	0.245	0.863	0.27	0.685	KEGG:Serotonergic synapse - Homo sapiens (human)
SET_50	0.248	0.863	0.239	0.685	SMPDB:Glycerol Kinase Deficiency|SMPDB:Familial lipoprotein lipase deficiency|SMPDB:Glycerolipid Metabolism|SMPDB:D-glyceric acidura
SET_93	0.249	0.863	0.213	0.685	Wikipathways:C-type lectin receptors (CLRs)|Wikipathways:Fc epsilon receptor (FCERI) signaling
SET_237	0.259	0.89	0.242	0.685	Reactome:M Phase|Reactome:Mitotic Prophase
SET_243	0.262	0.893	0.061	0.685	Reactome:Branched-chain amino acid catabolism
SET_358	0.272	0.9	1	1	BioCarta:ceramide signaling pathway
SET_40	0.274	0.9	0.124	0.685	Wikipathways:NAD Biosynthesis II (from tryptophan)
SET_65	0.274	0.9	0.853	0.908	KEGG:Glycine, serine and threonine metabolism - Homo sapiens (human)
SET_527	0.284	0.912	0.132	0.685	KEGG:Central carbon metabolism in cancer - Homo sapiens (human)
SET_39	0.285	0.912	0.34	0.685	HumanCyc:superpathway of tryptophan utilization
SET_206	0.292	0.914	0.084	0.685	EHMN:Tyrosine metabolism
SET_229	0.295	0.914	0.241	0.685	SMPDB:Ammonia Recycling
SET_605	0.296	0.914	0.269	0.685	KEGG:Valine, leucine and isoleucine biosynthesis - Homo sapiens (human)
SET_636	0.296	0.914	0.675	0.884	HumanCyc:superpathway of choline degradation to L-serine
SET_214	0.301	0.914	0.263	0.685	EHMN:Aminosugars metabolism
SET_603	0.308	0.914	0.131	0.685	KEGG:Valine, leucine and isoleucine degradation - Homo sapiens (human)
SET_225	0.309	0.914	0.242	0.685	Reactome:Cell Cycle|Reactome:Cell Cycle, Mitotic
SET_360	0.309	0.914	0.868	0.911	Wikipathways:Sphingolipid Metabolism|KEGG:Sphingolipid metabolism - Homo sapiens (human)
SET_364	0.31	0.914	0.653	0.882	KEGG:Steroid biosynthesis - Homo sapiens (human)|Reactome:Scavenging of heme from plasma
SET_561	0.324	0.947	0.306	0.685	HumanCyc:asparagine biosynthesis
SET_575	0.325	0.947	0.766	0.893	SMPDB:Carnitine Synthesis
SET_363	0.327	0.947	1	1	BioCarta:phospholipids as signalling intermediaries
SET_430	0.328	0.947	0.134	0.685	Reactome:Ras activation uopn Ca2+ infux through NMDA receptor
SET_359	0.328	0.947	1	1	Reactome:Ceramide signalling
SET_63	0.33	0.947	0.512	0.795	KEGG:ABC transporters - Homo sapiens (human)
SET_59	0.333	0.947	0.225	0.685	Reactome:Gene Expression
SET_262	0.334	0.947	0.552	0.795	HumanCyc:UMP biosynthesis|Reactome:Pyrimidine biosynthesis|HumanCyc:superpathway of pyrimidine deoxyribonucleotides <i>de novo</i> biosynthesis|HumanCyc:superpathway of pyrimidine ribonucleotides <i>de novo</i> biosynthesis
SET_272	0.334	0.947	0.552	0.795	Reactome:Neurotransmitter uptake and Metabolism In Glial Cells|Wikipathways:Neurotransmitter uptake and Metabolism In Glial Cells|Reactome:Astrocytic Glutamate-Glutamine Uptake And Metabolism|HumanCyc:UTP and CTP <i>de novo</i> biosynthesis|HumanCyc:glutamine biosynthesis|HumanCyc:UTP and CTP dephosphorylation II
SET_564	0.335	0.947	0.081	0.685	SMPDB:Tyrosinemia Type 2 (or Richner-Hanhart syndrome)|SMPDB:Phenylalanine and Tyrosine Metabolism|SMPDB:Phenylketonuria|SMPDB:Tyrosinemia Type 3 (TYRO3)
SET_242	0.338	0.947	0.107	0.685	INOH:Valine Leucine Isoleucine degradation
SET_543	0.34	0.947	0.423	0.784	Reactome:Glyoxylate metabolism
SET_493	0.341	0.947	0.381	0.767	Reactome:Biological oxidations
SET_574	0.342	0.947	0.146	0.685	SMPDB:Monoamine oxidase-a deficiency (MAO-A)|SMPDB:Tyrosine Metabolism|SMPDB:Alkaptonuria|SMPDB:Hawkinsinuria|SMPDB:Tyrosinemia Type I|SMPDB:Tyrosinemia, transient, of the newborn|SMPDB:Dopamine beta-hydroxylase deficiency
SET_597	0.342	0.947	0.146	0.685	HumanCyc:tyrosine degradation|HumanCyc:(S)-reticuline biosynthesis
SET_28	0.342	0.947	0.299	0.685	Reactome:Lysine catabolism|HumanCyc:lysine degradation I (saccharopine pathway)
SET_29	0.342	0.947	0.455	0.794	SMPDB:Pyridoxine dependency with seizures|SMPDB:Hyperlysinemia I, Familial|SMPDB:Saccharopinuria/Hyperlysinemia II|SMPDB:2-aminoadipic 2-oxoadipic aciduria|SMPDB:Lysine Degradation|HumanCyc:lysine degradation II (pipecolate pathway)|SMPDB:Hyperlysinemia II or Saccharopinuria
SET_588	0.342	0.947	0.552	0.795	KEGG:D-Glutamine and D-glutamate metabolism - Homo sapiens (human)
SET_660	0.344	0.947	0.306	0.685	KEGG:Thiamine metabolism - Homo sapiens (human)
SET_625	0.345	0.947	0.443	0.794	KEGG:Glutathione metabolism - Homo sapiens (human)
SET_277	0.346	0.947	0.134	0.685	Reactome:CREB phosphorylation through the activation of CaMKII|HumanCyc:glutathione biosynthesis
SET_433	0.346	0.947	0.349	0.713	HumanCyc:urate biosynthesis/inosine 5,-phosphate degradation
SET_594	0.347	0.947	0.143	0.685	INOH:Phenylalanine degradation
SET_251	0.347	0.947	0.275	0.685	Wikipathways:Signaling by VEGF
SET_317	0.347	0.947	0.279	0.685	HumanCyc:NAD biosynthesis from 2-amino-3-carboxymuconate semialdehyde
SET_580	0.348	0.947	0.148	0.685	HumanCyc:asparagine degradation
SET_531	0.348	0.947	0.274	0.685	HumanCyc:alanine biosynthesis/degradation|SMPDB:Glucose-Alanine Cycle
SET_517	0.349	0.947	0.292	0.685	KEGG:Alcoholism - Homo sapiens (human)
SET_657	0.349	0.947	0.748	0.892	Wikipathways:Amino acid conjugation
SET_18	0.35	0.947	0.532	0.795	Reactome:Transport of glucose and other sugars, bile salts and organic acids, metal ions and amine compounds
SET_355	0.352	0.968	0.134	0.685	Reactome:Synthesis of Leukotrienes (LT) and Eoxins (EX)
SET_45	0.352	0.968	0.57	0.835	HumanCyc:tryptophan degradation|HumanCyc:tryptophan degradation to 2-amino-3-carboxymuconate semialdehyde
SET_649	0.353	0.968	0.552	0.795	Reactome:Synthesis of UDP-N-acetyl-glucosamine
SET_547	0.359	0.991	0.308	0.685	Reactome:Thyroxine biosynthesis
SET_593	0.363	0.996	0.129	0.685	HumanCyc:isoleucine degradation
SET_66	0.363	0.996	0.27	0.685	KEGG:Porphyrin and chlorophyll metabolism - Homo sapiens (human)
SET_542	0.364	0.996	0.45	0.794	KEGG:Cysteine and methionine metabolism - Homo sapiens (human)
SET_544	0.367	1	0.315	0.685	Reactome:Proton-coupled neutral amino acid transporters
SET_147	0.368	1	1	1	Reactome:Glycosphingolipid metabolism
SET_690	0.37	1	1	1	Reactome:Class II GLUTs|Reactome:Facilitative Na+-independent glucose transporters
SET_54	0.371	1	0.327	0.685	Wikipathways:Trans-sulfuration and one carbon metabolism
SET_596	0.374	1	0.139	0.685	HumanCyc:serine biosynthesis (phosphorylated route)|Reactome:Serine biosynthesis
SET_42	0.379	1	0.144	0.685	SMPDB:Tryptophan Metabolism
SET_207	0.379	1	0.345	0.688	Reactome:Amino acid synthesis and interconversion (transamination)
SET_380	0.386	1	0.142	0.685	EHMN:Glycosylphosphatidylinositol(GPI)-anchor biosynthesis
SET_141	0.389	1	0.684	0.884	Wikipathways:Sphingolipid metabolism
SET_425	0.39	1	0.338	0.685	HumanCyc:glutamate dependent acid resistance|Reactome:GABA synthesis
SET_143	0.392	1	0.684	0.884	Reactome:Sphingolipid de novo biosynthesis
SET_524	0.393	1	0.243	0.685	SMPDB:Clomocycline Action Pathway|SMPDB:Tobramycin Action Pathway|SMPDB:Tetracycline Action Pathway|SMPDB:Telithromycin Action Pathway|SMPDB:Roxithromycin Action Pathway|SMPDB:Tigecycline Action Pathway|SMPDB:Chloramphenicol Action Pathway|SMPDB:Arbekacin Action Pathway|SMPDB:Amikacin Action Pathway|SMPDB:Oxytetracycline Action Pathway|SMPDB:Doxycycline Action Pathway|SMPDB:Erythromycin Action Pa…
SET_468	0.397	1	0.477	0.795	Wikipathways:Biogenic Amine Synthesis
SET_628	0.398	1	0.383	0.767	HumanCyc:catecholamine biosynthesis|SMPDB:Aromatic L-Aminoacid Decarboxylase Deficiency|SMPDB:Tyrosine hydroxylase deficiency|SMPDB:Catecholamine Biosynthesis|Reactome:Catecholamine biosynthesis
SET_669	0.398	1	0.383	0.767	Wikipathways:Dopamine metabolism
SET_209	0.399	1	0.379	0.765	INOH:Glutamate Glutamine metabolism
SET_47	0.401	1	0.349	0.713	KEGG:Caffeine metabolism - Homo sapiens (human)
SET_333	0.401	1	0.653	0.882	KEGG:Ovarian steroidogenesis - Homo sapiens (human)
SET_149	0.402	1	0.653	0.882	INOH:Steroids metabolism
SET_67	0.403	1	0.368	0.765	SMPDB:Porphyrin Metabolism|Wikipathways:Metabolism of porphyrins|SMPDB:Hereditary Coproporphyria (HCP)|Reactome:Metabolism of porphyrins|SMPDB:Porphyria Variegata (PV)|SMPDB:Congenital Erythropoietic Porphyria (CEP) or Gunther Disease|SMPDB:Acute Intermittent Porphyria
SET_68	0.403	1	0.368	0.765	Reactome:Heme biosynthesis|HumanCyc:heme biosynthesis|HumanCyc:tetrapyrrole biosynthesis
SET_48	0.403	1	0.499	0.795	SMPDB:Sarcosinemia|SMPDB:Non Ketotic Hyperglycinemia|SMPDB:Glycine and Serine Metabolism|SMPDB:Dimethylglycine Dehydrogenase Deficiency|SMPDB:3-Phosphoglycerate dehydrogenase deficiency|SMPDB:Hyperglycinemia, non-ketotic|SMPDB:Dihydropyrimidine Dehydrogenase Deficiency (DHPD)
SET_146	0.406	1	0.868	0.911	EHMN:Glycosphingolipid metabolism
SET_145	0.415	1	1	1	Reactome:p75 NTR receptor-mediated signalling|Wikipathways:Signalling by NGF
SET_241	0.417	1	0.107	0.685	SMPDB:Maple Syrup Urine Disease|SMPDB:Methylmalonate Semialdehyde Dehydrogenase Deficiency|SMPDB:3-Methylglutaconic Aciduria Type III|SMPDB:3-hydroxyisobutyric aciduria|SMPDB:Isovaleric acidemia|SMPDB:3-Methylcrotonyl Coa Carboxylase Deficiency Type I|SMPDB:3-hydroxyisobutyric acid dehydrogenase deficiency|SMPDB:Beta-Ketothiolase Deficiency|SMPDB:Propionic Acidemia|SMPDB:3-Methylglutaconic Acidur…
SET_142	0.421	1	0.684	0.884	Reactome:Sphingolipid metabolism
SET_682	0.427	1	0.568	0.834	HumanCyc:L-serine degradation
SET_461	0.433	1	0.244	0.685	KEGG:cAMP signaling pathway - Homo sapiens (human)
SET_637	0.433	1	0.582	0.857	HumanCyc:glycine betaine degradation
SET_469	0.434	1	0.569	0.834	Wikipathways:SIDS Susceptibility Pathways
SET_450	0.434	1	0.793	0.895	Wikipathways:Neurotransmitter Release Cycle
SET_210	0.443	1	0.15	0.685	SMPDB:Pyruvate Carboxylase Deficiency|SMPDB:Primary Hyperoxaluria Type I|SMPDB:Alanine Metabolism|SMPDB:Lactic Acidemia
SET_91	0.444	1	0.384	0.767	Reactome:Innate Immune System
SET_24	0.45	1	0.254	0.685	INOH:Lysine degradation
SET_26	0.456	1	0.377	0.765	EHMN:Lysine metabolism
SET_240	0.479	1	0.121	0.685	EHMN:Valine, leucine and isoleucine degradation
SET_608	0.482	1	0.804	0.897	Reactome:Class C/3 (Metabotropic glutamate/pheromone receptors)
SET_158	0.483	1	0.518	0.795	Reactome:Role of phospholipids in phagocytosis
SET_23	0.484	1	0.541	0.795	Reactome:Metabolism of amino acids and derivatives
SET_616	0.484	1	0.819	0.897	HumanCyc:creatine biosynthesis
SET_607	0.486	1	0.329	0.685	KEGG:Phenylalanine, tyrosine and tryptophan biosynthesis - Homo sapiens (human)
SET_247	0.49	1	0.138	0.685	HumanCyc:leucine degradation
SET_208	0.49	1	0.379	0.765	SMPDB:4-Hydroxybutyric Aciduria/Succinic Semialdehyde Dehydrogenase Deficiency|SMPDB:Glutamate Metabolism|SMPDB:2-Hydroxyglutric Aciduria (D And L Form)|SMPDB:Hyperinsulinism-Hyperammonemia Syndrome|SMPDB:Succinic semialdehyde dehydrogenase deficiency|SMPDB:Homocarnosinosis
SET_8	0.491	1	0.438	0.794	Reactome:Metabolism of vitamins and cofactors|Reactome:Metabolism of water-soluble vitamins and cofactors
SET_9	0.491	1	0.576	0.857	Wikipathways:Metabolism of water-soluble vitamins and cofactors
SET_276	0.491	1	0.721	0.892	HumanCyc:UTP and CTP dephosphorylation I
SET_192	0.492	1	0.134	0.685	Reactome:MAPK1/MAPK3 signaling|Reactome:SHC1 events in ERBB4 signaling|Reactome:Signalling to p38 via RIT and RIN|Reactome:Activation of NMDA receptor upon glutamate binding and postsynaptic events|Reactome:MAPK family signaling cascades|Reactome:Signaling by Interleukins|Reactome:Prolonged ERK activation events|Reactome:Signalling to ERKs|Reactome:ARMS-mediated activation|Reactome:Interleukin re…
SET_163	0.493	1	0.142	0.685	Reactome:Synthesis of PE
SET_532	0.496	1	0.437	0.794	KEGG:Taurine and hypotaurine metabolism - Homo sapiens (human)
SET_668	0.497	1	0.584	0.857	KEGG:Phenylalanine metabolism - Homo sapiens (human)
SET_124	0.501	1	0.552	0.795	HumanCyc:L-glutamine tRNA biosynthesis
SET_55	0.501	1	0.652	0.882	EHMN:Urea cycle and metabolism of arginine, proline, glutamate, aspartate and asparagine
SET_456	0.502	1	0.288	0.685	KEGG:Synaptic vesicle cycle - Homo sapiens (human)
SET_571	0.503	1	0.146	0.685	HumanCyc:valine degradation
SET_477	0.506	1	0.637	0.882	KEGG:Glyoxylate and dicarboxylate metabolism - Homo sapiens (human)
SET_560	0.508	1	0.146	0.685	SMPDB:Disulfiram Action Pathway
SET_565	0.508	1	0.146	0.685	HumanCyc:4-hydroxybenzoate biosynthesis
SET_498	0.508	1	0.453	0.794	EHMN:Methionine and cysteine metabolism
SET_159	0.509	1	0.518	0.795	Reactome:Fcgamma receptor (FCGR) dependent phagocytosis
SET_281	0.517	1	0.327	0.685	HumanCyc:folate transformations I
SET_120	0.518	1	0.305	0.685	HumanCyc:purine nucleotides <i>de novo</i> biosynthesis|Reactome:Purine ribonucleoside monophosphate biosynthesis
SET_486	0.518	1	0.594	0.859	Reactome:Purine metabolism
SET_585	0.525	1	0.616	0.866	HumanCyc:L-carnitine biosynthesis
SET_568	0.53	1	0.712	0.892	KEGG:GABAergic synapse - Homo sapiens (human)
SET_193	0.555	1	0.274	0.685	INOH:Folate metabolism
SET_37	0.565	1	0.144	0.685	EHMN:Tryptophan metabolism
SET_25	0.569	1	0.588	0.857	SMPDB:Glutaric Aciduria Type I
SET_121	0.573	1	0.591	0.858	INOH:Purine nucleotides nucleosides metabolism
SET_15	0.578	1	0.927	0.931	KEGG:Bile secretion - Homo sapiens (human)
SET_109	0.579	1	0.552	0.795	Reactome:Synthesis and interconversion of nucleotide di- and triphosphates
SET_113	0.581	1	0.134	0.685	Reactome:Signaling by Type 1 Insulin-like Growth Factor 1 Receptor (IGF1R)|Reactome:IRS-related events triggered by IGF1R|Reactome:IGF1R signaling cascade|Reactome:Cytokine Signaling in Immune system|Reactome:IRS-mediated signalling|Reactome:Signaling by Insulin receptor|Reactome:Insulin receptor signalling cascade
SET_485	0.581	1	0.594	0.859	SMPDB:Xanthinuria type I|SMPDB:Mercaptopurine Action Pathway|SMPDB:Thioguanine Action Pathway|SMPDB:Xanthine Dehydrogenase Deficiency (Xanthinuria)|SMPDB:Adenylosuccinate Lyase Deficiency|SMPDB:Purine Nucleoside Phosphorylase Deficiency|SMPDB:Adenosine Deaminase Deficiency|SMPDB:Mitochondrial DNA depletion syndrome|SMPDB:Molybdenum Cofactor Deficiency|SMPDB:Adenine phosphoribosyltransferase defic…
SET_90	0.588	1	0.731	0.892	EHMN:Bile acid biosynthesis
SET_190	0.591	1	0.552	0.795	Wikipathways:Asparagine N-linked glycosylation
SET_496	0.599	1	0.572	0.848	Wikipathways:Metabolism of nucleotides
SET_641	0.601	1	1	1	PID:CDC42 signaling events|PID:mTOR signaling pathway|PID:Arf6 trafficking events|PID:Arf6 downstream pathway|PID:ErbB1 downstream signaling|PID:Arf1 pathway
SET_617	0.602	1	0.554	0.795	Wikipathways:Amyotrophic lateral sclerosis (ALS)|KEGG:Amyotrophic lateral sclerosis (ALS) - Homo sapiens (human)
SET_635	0.602	1	1	1	HumanCyc:choline degradation
SET_546	0.605	1	0.369	0.765	KEGG:Sulfur relay system - Homo sapiens (human)
SET_441	0.609	1	0.134	0.685	Reactome:Neurotransmitter Receptor Binding And Downstream Transmission In The Postsynaptic Cell
SET_443	0.609	1	0.134	0.685	Wikipathways:Neurotransmitter Receptor Binding And Downstream Transmission In The Postsynaptic Cell
SET_455	0.609	1	0.338	0.685	KEGG:Nicotine addiction - Homo sapiens (human)
SET_274	0.61	1	0.552	0.795	INOH:Aminosugars metabolism
SET_275	0.61	1	0.679	0.884	SMPDB:Sialuria or French Type Sialuria|SMPDB:Tay-Sachs Disease|SMPDB:Salla Disease/Infantile Sialic Acid Storage Disease|SMPDB:Amino Sugar Metabolism|Reactome:Synthesis of substrates in N-glycan biosythesis|SMPDB:G(M2)-Gangliosidosis: Variant B, Tay-sachs disease
SET_647	0.613	1	0.338	0.685	KEGG:Taste transduction - Homo sapiens (human)
SET_488	0.614	1	0.55	0.795	SMPDB:Methylenetetrahydrofolate Reductase Deficiency (MTHFRD)
SET_267	0.614	1	1	1	HumanCyc:creatine-phosphate biosynthesis
SET_148	0.615	1	0.911	0.929	Reactome:ABC-family proteins mediated transport|Reactome:ABC transporters in lipid homeostasis
SET_467	0.616	1	1	1	Reactome:Acetylcholine Neurotransmitter Release Cycle
SET_298	0.618	1	1	1	Reactome:Stimuli-sensing channels
SET_180	0.62	1	0.338	0.685	Reactome:Glutamate Binding, Activation of AMPA Receptors and Synaptic Plasticity
SET_271	0.62	1	0.338	0.685	SMPDB:Folate Metabolism|SMPDB:Methotrexate Action Pathway|SMPDB:Folate malabsorption, hereditary
SET_581	0.62	1	0.338	0.685	SMPDB:Malate-Aspartate Shuttle|HumanCyc:aspartate biosynthesis
SET_584	0.62	1	0.338	0.685	HumanCyc:&beta;-alanine degradation
SET_589	0.62	1	0.338	0.685	HumanCyc:glutamate biosynthesis/degradation
SET_592	0.62	1	0.338	0.685	HumanCyc:L-dopa degradation
SET_259	0.62	1	0.38	0.765	Reactome:Tetrahydrobiopterin (BH4) synthesis, recycling, salvage and regulation
SET_595	0.62	1	0.543	0.795	HumanCyc:4-hydroxyproline degradation|HumanCyc:L-cysteine degradation II|HumanCyc:L-cysteine degradation I
SET_375	0.621	1	1	1	Reactome:Beta-oxidation of pristanoyl-CoA
SET_234	0.622	1	0.305	0.685	SMPDB:Malonic Aciduria|SMPDB:Propanoate Metabolism|SMPDB:Malonyl-coa decarboxylase deficiency|SMPDB:Methylmalonic Aciduria Due to Cobalamin-Related Disorders
SET_688	0.622	1	0.603	0.863	Wikipathways:Thyroxine (Thyroid Hormone) Production|SMPDB:Thyroid hormone synthesis
SET_540	0.623	1	0.575	0.857	Reactome:Amine-derived hormones
SET_361	0.623	1	1	1	BioCarta:inactivation of gsk3 by akt causes accumulation of b-catenin in alveolar macrophages|BioCarta:fas signaling pathway (cd95)|Wikipathways:FAS pathway and Stress induction of HSP regulation|BioCarta:regulation of bad phosphorylation
SET_658	0.623	1	1	1	Wikipathways:Synaptic Vesicle Pathway
SET_203	0.624	1	0.338	0.685	INOH:Alanine Aspartate Asparagine metabolism
SET_323	0.625	1	1	1	Reactome:Biotin transport and metabolism|EHMN:Vitamin E metabolism
SET_46	0.627	1	0.266	0.685	KEGG:Tryptophan metabolism - Homo sapiens (human)
SET_199	0.627	1	0.369	0.765	HumanCyc:[2Fe-2S] iron-sulfur cluster biosynthesis
SET_426	0.627	1	0.589	0.857	Reactome:Ligand-gated ion channel transport
SET_522	0.629	1	0.369	0.765	HumanCyc:molybdenum cofactor biosynthesis
SET_286	0.63	1	1	1	EHMN:Lipoate metabolism|EHMN:Vitamin H (biotin) metabolism
SET_318	0.632	1	1	1	SMPDB:Phenylacetate Metabolism|Reactome:Conjugation of phenylacetate with glutamine
SET_653	0.633	1	0.558	0.808	HumanCyc:histidine degradation|Reactome:Histidine catabolism
SET_27	0.634	1	0.592	0.858	KEGG:Lysine biosynthesis - Homo sapiens (human)
SET_133	0.636	1	0.279	0.685	Wikipathways:Fcgamma receptor (FCGR) dependent phagocytosis
SET_577	0.636	1	0.453	0.794	INOH:Tyrosine metabolism
SET_655	0.637	1	0.571	0.835	HumanCyc:proline degradation|Reactome:Proline catabolism
SET_497	0.639	1	0.292	0.685	SMPDB:Selenoamino Acid Metabolism|EHMN:Selenoamino acid metabolism
SET_354	0.639	1	0.338	0.685	INOH:Prostaglandin Leukotriene metabolism
SET_590	0.639	1	0.721	0.892	KEGG:Proximal tubule bicarbonate reclamation - Homo sapiens (human)
SET_36	0.642	1	0.154	0.685	INOH:Tryptophan degradation
SET_555	0.642	1	0.341	0.685	KEGG:Choline metabolism in cancer - Homo sapiens (human)
SET_319	0.642	1	0.81	0.897	Reactome:Conjugation of carboxylic acids|Reactome:Amino Acid conjugation
SET_448	0.645	1	0.758	0.892	Reactome:Neuronal System|Reactome:Transmission across Chemical Synapses
SET_465	0.648	1	0.904	0.926	Reactome:Neurotransmitter Release Cycle
SET_110	0.649	1	0.552	0.795	HumanCyc:guanosine ribonucleotides <i>de novo</i> biosynthesis|HumanCyc:guanosine nucleotides <i>de novo</i> biosynthesis
SET_499	0.65	1	0.658	0.882	EHMN:Purine metabolism
SET_506	0.651	1	0.743	0.892	SMPDB:Methionine Adenosyltransferase Deficiency|SMPDB:Hypermethioninemia|SMPDB:Methionine Metabolism|SMPDB:Homocystinuria-megaloblastic anemia due to defect in cobalamin metabolism, cblG complementation type|SMPDB:Cystathionine Beta-Synthase Deficiency|SMPDB:Glycine N-methyltransferase Deficiency|SMPDB:S-Adenosylhomocysteine (SAH) Hydrolase Deficiency
SET_215	0.655	1	0.763	0.893	Reactome:Pyrimidine metabolism
SET_144	0.66	1	0.874	0.912	SMPDB:Gaucher Disease|SMPDB:Fabry disease|SMPDB:Sphingolipid Metabolism|SMPDB:Globoid Cell Leukodystrophy|SMPDB:Metachromatic Leukodystrophy (MLD)|SMPDB:Krabbe disease
SET_556	0.666	1	0.329	0.685	Reactome:Hydrolysis of LPC
SET_111	0.67	1	0.552	0.795	Reactome:TP53 Regulates Metabolic Genes|Reactome:Transcriptional Regulation by TP53|Wikipathways:TP53 Regulates Metabolic Genes
SET_191	0.671	1	0.679	0.884	Reactome:Asparagine N-linked glycosylation|Reactome:Biosynthesis of the N-glycan precursor (dolichol lipid-linked oligosaccharide, LLO) and transfer to a nascent protein
SET_38	0.673	1	0.787	0.895	Wikipathways:Phenylketonuria|Wikipathways:Metabolism of amino acids and derivatives
SET_334	0.675	1	0.328	0.685	KEGG:Retrograde endocannabinoid signaling - Homo sapiens (human)
SET_483	0.683	1	0.751	0.892	KEGG:Purine metabolism - Homo sapiens (human)
SET_610	0.689	1	0.931	0.934	Wikipathways:Urea cycle and metabolism of amino groups
SET_559	0.691	1	0.553	0.795	SMPDB:Canavan Disease|SMPDB:Hypoacetylaspartia|SMPDB:Aspartate Metabolism
SET_265	0.693	1	0.708	0.892	Wikipathways:Glycerophospholipid Biosynthetic Pathway
SET_495	0.693	1	0.726	0.892	Reactome:Metabolism of nucleotides
SET_184	0.696	1	0.703	0.892	INOH:Fructose Mannose metabolism
SET_440	0.697	1	0.435	0.794	Reactome:Synthesis of PC
SET_56	0.697	1	0.953	0.937	KEGG:Arginine and proline metabolism - Homo sapiens (human)
SET_572	0.704	1	0.858	0.911	KEGG:Arginine biosynthesis - Homo sapiens (human)
SET_82	0.705	1	0.255	0.685	Reactome:Opioid Signalling|Reactome:G-protein mediated events|Reactome:PLC beta mediated events|Wikipathways:Opioid Signalling
SET_11	0.708	1	0.55	0.795	SMPDB:Nicotinate and Nicotinamide Metabolism|Reactome:Nicotinate metabolism|INOH:Nicotinate Nicotinamide metabolism
SET_123	0.712	1	0.338	0.685	KEGG:FoxO signaling pathway - Homo sapiens (human)
SET_205	0.712	1	0.741	0.892	SMPDB:Urea Cycle|SMPDB:Citrullinemia Type I|SMPDB:Carbamoyl Phosphate Synthetase Deficiency|SMPDB:Argininosuccinic Aciduria|SMPDB:Ornithine Transcarbamylase Deficiency (OTC Deficiency)|SMPDB:Argininemia
SET_101	0.713	1	0.552	0.795	INOH:Pentose phosphate cycle
SET_211	0.714	1	0.14	0.685	INOH:Glycolysis Gluconeogenesis
SET_508	0.714	1	0.776	0.895	HumanCyc:adenosine nucleotides degradation
SET_587	0.718	1	0.746	0.892	Wikipathways:Transport of glucose and other sugars, bile salts and organic acids, metal ions and amine compounds
SET_258	0.719	1	0.87	0.911	Reactome:Creatine metabolism
SET_245	0.721	1	1	1	SMPDB:Oxidation of Branched Chain Fatty Acids
SET_125	0.729	1	1	1	SMPDB:Mercaptopurine Metabolism Pathway
SET_112	0.732	1	0.705	0.892	Reactome:Generic Transcription Pathway
SET_665	0.735	1	0.776	0.895	Wikipathways:Nucleotide Metabolism
SET_266	0.735	1	1	1	HumanCyc:phosphatidylcholine biosynthesis
SET_130	0.738	1	0.369	0.765	HumanCyc:selenocysteine biosynthesis
SET_107	0.739	1	0.729	0.892	Wikipathways:Iron uptake and transport
SET_600	0.741	1	0.35	0.713	Reactome:Organic anion transport
SET_525	0.743	1	0.591	0.858	Reactome:Molybdenum cofactor biosynthesis
SET_615	0.752	1	0.688	0.885	Wikipathways:Glucose Homeostasis
SET_372	0.756	1	1	1	HumanCyc:mitochondrial L-carnitine shuttle
SET_451	0.757	1	0.338	0.685	SMPDB:Famotidine Action Pathway
SET_639	0.758	1	0.756	0.892	Wikipathways:One Carbon Metabolism
SET_470	0.76	1	1	1	Wikipathways:Neurotransmitter Clearance In The Synaptic Cleft|Reactome:Neurotransmitter Clearance In The Synaptic Cleft
SET_654	0.762	1	0.552	0.795	Reactome:Organic anion transporters
SET_280	0.762	1	0.571	0.835	HumanCyc:proline biosynthesis
SET_175	0.763	1	0.607	0.865	SMPDB:Joubert syndrome|SMPDB:Phosphatidylinositol Phosphate Metabolism
SET_157	0.767	1	1	1	SMPDB:Carnitine-acylcarnitine translocase deficiency|SMPDB:Beta Oxidation of Very Long Chain Fatty Acids|SMPDB:Adrenoleukodystrophy, X-linked
SET_570	0.768	1	0.577	0.857	Wikipathways:GABA synthesis, release, reuptake and degradation|HumanCyc:4-aminobutyrate degradation|HumanCyc:GABA shunt|Reactome:Degradation of GABA
SET_569	0.768	1	0.702	0.892	KEGG:Butanoate metabolism - Homo sapiens (human)
SET_374	0.768	1	1	1	EHMN:Saturated fatty acids beta-oxidation
SET_62	0.771	1	0.127	0.685	EHMN:Porphyrin metabolism
SET_462	0.773	1	0.262	0.685	SMPDB:Phospholipid Biosynthesis
SET_586	0.773	1	0.616	0.866	Reactome:Carnitine synthesis
SET_154	0.773	1	0.679	0.884	SMPDB:27-Hydroxylase Deficiency|SMPDB:Congenital Bile Acid Synthesis Defect Type III|SMPDB:Cerebrotendinous Xanthomatosis (CTX)|SMPDB:Familial Hypercholanemia (FHCA)|SMPDB:Bile Acid Biosynthesis|SMPDB:Congenital Bile Acid Synthesis Defect Type II|SMPDB:Zellweger Syndrome
SET_582	0.776	1	0.579	0.857	HumanCyc:malate-aspartate shuttle
SET_322	0.776	1	0.604	0.863	Wikipathways:Amino acid conjugation of benzoic acid|Reactome:Conjugation of benzoate with glycine
SET_64	0.778	1	0.459	0.795	INOH:Glycine Serine metabolism
SET_466	0.778	1	0.938	0.934	Wikipathways:One carbon donor
SET_507	0.779	1	0.824	0.897	HumanCyc:purine nucleotides degradation
SET_321	0.78	1	0.575	0.857	Reactome:Conjugation of salicylate with glycine
SET_10	0.781	1	0.649	0.882	EHMN:Vitamin B3 (nicotinate and nicotinamide) metabolism
SET_13	0.783	1	0.39	0.767	Reactome:Arachidonic acid metabolism|Wikipathways:Arachidonic acid metabolism
SET_379	0.784	1	0.789	0.895	PID:Fc-epsilon receptor I signaling in mast cells
SET_548	0.785	1	0.82	0.897	Reactome:Synthesis of PG
SET_549	0.785	1	0.82	0.897	Reactome:Synthesis of PA
SET_331	0.785	1	1	1	Wikipathways:TNF alpha Signaling Pathway|Wikipathways:Nanoparticle triggered regulated necrosis
SET_332	0.785	1	1	1	KEGG:Leishmaniasis - Homo sapiens (human)
SET_683	0.786	1	0.751	0.892	KEGG:Sulfur metabolism - Homo sapiens (human)
SET_675	0.787	1	0.729	0.892	Reactome:Degradation of cysteine and homocysteine
SET_316	0.789	1	1	1	SMPDB:Mitochondrial Beta-Oxidation of Long Chain Saturated Fatty Acids
SET_19	0.79	1	0.868	0.911	Reactome:Organic cation/anion/zwitterion transport
SET_305	0.793	1	0.368	0.765	EHMN:Leukotriene metabolism
SET_5	0.794	1	0.305	0.685	EHMN:Histidine metabolism
SET_501	0.794	1	0.654	0.882	Reactome:Sulfur amino acid metabolism
SET_519	0.794	1	0.824	0.897	HumanCyc:purine ribonucleosides degradation to ribose-1-phosphate
SET_329	0.803	1	0.407	0.768	SMPDB:Trisalicylate-choline Action Pathway|SMPDB:Acetylsalicylic Acid Action Pathway|SMPDB:Piroxicam Action Pathway|SMPDB:Antrafenine Action Pathway|SMPDB:Naproxen Action Pathway|SMPDB:Ibuprofen Action Pathway|SMPDB:Rofecoxib Action Pathway|SMPDB:Acetaminophen Action Pathway|SMPDB:Suprofen Action Pathway|SMPDB:Leukotriene C4 Synthesis Deficiency|SMPDB:Carprofen Action Pathway|SMPDB:Valdecoxib Act…
SET_330	0.803	1	0.407	0.768	SMPDB:Salicylic Acid Action Pathway
SET_378	0.805	1	0.757	0.892	BioCarta:multi-drug resistance factors|Reactome:PI and PC transport between ER and Golgi membranes|KEGG:alpha-Linolenic acid metabolism - Homo sapiens (human)|BioCarta:ras signaling pathway
SET_357	0.809	1	0.457	0.794	Reactome:Acyl chain remodelling of PC
SET_162	0.814	1	0.789	0.895	BioCarta:phosphatidylcholine biosynthesis pathway
SET_235	0.816	1	0.543	0.795	SMPDB:Beta-mercaptolactate-cysteine disulfiduria|SMPDB:Cysteine Metabolism|SMPDB:Cystinosis, ocular nonnephropathic
SET_228	0.82	1	0.812	0.897	SMPDB:Ornithine Aminotransferase Deficiency (OAT Deficiency)|SMPDB:Arginine: Glycine Amidinotransferase Deficiency (AGAT Deficiency)|SMPDB:Creatine deficiency, guanidinoacetate methyltransferase deficiency|SMPDB:Arginine and Proline Metabolism|SMPDB:Hyperornithinemia with gyrate atrophy (HOGA)|SMPDB:L-arginine:glycine amidinotransferase deficiency|SMPDB:Guanidinoacetate Methyltransferase Deficien…
SET_491	0.822	1	0.577	0.857	KEGG:Parkinson,s disease - Homo sapiens (human)
SET_490	0.827	1	0.824	0.897	Reactome:Purine catabolism
SET_611	0.833	1	1	1	PID:Angiopoietin receptor Tie2-mediated signaling
SET_557	0.834	1	0.791	0.895	SMPDB:Retinol Metabolism|SMPDB:Vitamin A Deficiency
SET_487	0.834	1	0.89	0.916	HumanCyc:superpathway of purine nucleotide salvage
SET_21	0.834	1	1	1	Reactome:Organic cation transport
SET_279	0.836	1	0.809	0.897	Wikipathways:Trans-sulfuration pathway
SET_160	0.837	1	0.757	0.892	Reactome:PI Metabolism|Wikipathways:PI Metabolism
SET_6	0.839	1	0.558	0.808	INOH:Histidine degradation
SET_335	0.839	1	0.757	0.892	KEGG:Arachidonic acid metabolism - Homo sapiens (human)
SET_604	0.84	1	0.825	0.897	KEGG:Pantothenate and CoA biosynthesis - Homo sapiens (human)
SET_73	0.842	1	0.757	0.892	KEGG:Linoleic acid metabolism - Homo sapiens (human)
SET_438	0.843	1	0.752	0.892	Reactome:Gastrin-CREB signalling pathway via PKC and MAPK
SET_464	0.845	1	0.841	0.902	Wikipathways:Acetylcholine Synthesis
SET_376	0.846	1	0.588	0.857	Reactome:Synthesis of PS
SET_171	0.847	1	0.277	0.685	Reactome:Ion channel transport
SET_4	0.848	1	0.558	0.808	KEGG:Histidine metabolism - Homo sapiens (human)
SET_583	0.848	1	0.73	0.892	Reactome:GABA synthesis, release, reuptake and degradation
SET_563	0.849	1	0.702	0.892	EHMN:Butanoate metabolism
SET_598	0.849	1	1	1	HumanCyc:methionine salvage cycle III
SET_71	0.849	1	1	1	KEGG:Biosynthesis of unsaturated fatty acids - Homo sapiens (human)
SET_58	0.851	1	0.57	0.835	INOH:Vitamin B6 metabolism
SET_17	0.851	1	0.848	0.906	Reactome:SLC-mediated transmembrane transport
SET_134	0.856	1	0.457	0.794	Reactome:phospho-PLA2 pathway
SET_579	0.856	1	0.744	0.892	Wikipathways:Alanine and aspartate metabolism
SET_161	0.856	1	0.757	0.892	PID:Visual signal transduction: Rods|PID:Visual signal transduction: Cones
SET_227	0.858	1	0.918	0.929	INOH:Arginine Proline metabolism
SET_562	0.859	1	0.741	0.892	INOH:Methionine Cysteine metabolism
SET_646	0.86	1	0.878	0.913	KEGG:Tyrosine metabolism - Homo sapiens (human)
SET_248	0.861	1	0.572	0.848	HumanCyc:ornithine <i>de novo </i> biosynthesis
SET_500	0.862	1	0.722	0.892	HumanCyc:superpathway of methionine degradation
SET_621	0.866	1	0.457	0.794	EHMN:Linoleate metabolism
SET_320	0.867	1	0.743	0.892	HumanCyc:bile acid biosynthesis, neutral pathway
SET_405	0.872	1	0.743	0.892	KEGG:Primary bile acid biosynthesis - Homo sapiens (human)
SET_306	0.873	1	1	1	SMPDB:Trifunctional protein deficiency|SMPDB:Ethylmalonic Encephalopathy|SMPDB:Carnitine palmitoyl transferase deficiency (II)|SMPDB:Carnitine palmitoyl transferase deficiency (I)|SMPDB:Short Chain Acyl CoA Dehydrogenase Deficiency (SCAD Deficiency)|SMPDB:Fatty acid Metabolism|SMPDB:Medium chain acyl-coa dehydrogenase deficiency (MCAD)|SMPDB:Long chain acyl-CoA dehydrogenase deficiency (LCAD)|SMP…
SET_3	0.874	1	0.558	0.808	SMPDB:Histidinemia|SMPDB:Histidine Metabolism
SET_83	0.875	1	0.457	0.794	Reactome:Ca-dependent events
SET_72	0.882	1	1	1	Reactome:Free fatty acid receptors
SET_74	0.884	1	0.213	0.685	Wikipathways:Incretin synthesis, secretion, and inactivation
SET_84	0.887	1	0.757	0.892	EHMN:Arachidonic acid metabolism
SET_460	0.888	1	0.678	0.884	KEGG:Neuroactive ligand-receptor interaction - Homo sapiens (human)
SET_513	0.893	1	1	1	SMPDB:Betaine Metabolism
SET_70	0.896	1	0.757	0.892	SMPDB:Alpha Linolenic Acid and Linoleic Acid Metabolism
SET_356	0.898	1	0.395	0.767	Reactome:Acyl chain remodeling of CL
SET_449	0.899	1	0.909	0.929	Wikipathways:Gastrin-CREB signalling pathway via PKC and MAPK
SET_254	0.905	1	0.71	0.892	Reactome:Metabolism of nitric oxide|Wikipathways:Metabolism of nitric oxide|Reactome:eNOS activation and regulation
SET_122	0.906	1	0.914	0.929	EHMN:Pyrimidine metabolism
SET_515	0.907	1	0.863	0.911	HumanCyc:cysteine biosynthesis
SET_233	0.907	1	0.877	0.913	INOH:Pyrimidine nucleotides nucleosides metabolism
SET_117	0.914	1	0.795	0.895	Reactome:Urea cycle
SET_439	0.92	1	0.909	0.929	Reactome:G alpha (q) signalling events
SET_377	0.922	1	0.663	0.882	Wikipathways:Phospholipid biosynthesis
SET_51	0.923	1	0.648	0.882	SMPDB:Warburg Effect
SET_263	0.923	1	1	1	SMPDB:UMP Synthase Deiciency (Orotic Aciduria)|SMPDB:MNGIE (Mitochondrial Neurogastrointestinal Encephalopathy)|SMPDB:Dihydropyrimidinase Deficiency|SMPDB:Pyrimidine Metabolism|SMPDB:Beta Ureidopropionase Deficiency
SET_95	0.925	1	0.354	0.735	Reactome:Metabolism of proteins
SET_97	0.925	1	0.354	0.735	Reactome:Post-translational protein modification
SET_99	0.926	1	0.743	0.892	Reactome:Synthesis of bile acids and bile salts via 7alpha-hydroxycholesterol|Reactome:Recycling of bile acids and salts|Reactome:Bile acid and bile salt metabolism|Reactome:Synthesis of bile acids and bile salts
SET_1	0.926	1	0.814	0.897	SMPDB:Beta-Alanine Metabolism|SMPDB:GABA-Transaminase Deficiency|SMPDB:Carnosinuria, carnosinemia|SMPDB:Ureidopropionase deficiency
SET_16	0.929	1	0.952	0.937	Reactome:Transmembrane transport of small molecules
SET_61	0.929	1	1	1	KEGG:Pyrimidine metabolism - Homo sapiens (human)
SET_231	0.931	1	0.716	0.892	Reactome:Glucose metabolism|Reactome:Gluconeogenesis
SET_216	0.932	1	0.871	0.911	Reactome:Pyrimidine catabolism
SET_463	0.94	1	0.487	0.795	KEGG:Glycerophospholipid metabolism - Homo sapiens (human)
SET_558	0.942	1	1	1	Reactome:Peroxisomal lipid metabolism|Wikipathways:Peroxisomal lipid metabolism
SET_75	0.944	1	0.292	0.685	Reactome:Signaling by GPCR
SET_396	0.944	1	0.338	0.685	Reactome:Post-translational modification: synthesis of GPI-anchored proteins|Reactome:Synthesis of glycosylphosphatidylinositol (GPI)|Reactome:Diseases associated with visual transduction|Reactome:Biosynthesis of A2E, implicated in retinal degradation|Wikipathways:Pathogenic Escherichia coli infection|Reactome:Acyl chain remodelling of PE|KEGG:Pathogenic Escherichia coli infection - Homo sapiens …
SET_344	0.952	1	1	1	HumanCyc:phospholipases
SET_232	0.965	1	0.806	0.897	Wikipathways:Metabolism of carbohydrates
SET_341	0.966	1	0.338	0.685	BioCarta:metabolism of anandamide an endogenous cannabinoid
SET_169	0.97	1	0.338	0.685	EHMN:Vitamin A (retinol) metabolism
SET_170	0.97	1	0.338	0.685	Reactome:Ion transport by P-type ATPases
SET_230	0.973	1	0.533	0.795	Reactome:Metabolism of carbohydrates
SET_172	0.976	1	0.338	0.685	Reactome:Diseases of signal transduction
SET_459	0.976	1	0.557	0.801	Reactome:G alpha (i) signalling events
SET_79	0.977	1	0.858	0.911	Wikipathways:GPCR ligand binding
SET_96	0.984	1	0.338	0.685	Wikipathways:Macroautophagy|Reactome:Macroautophagy
SET_457	0.984	1	0.858	0.911	Reactome:GPCR downstream signaling
SET_458	0.984	1	0.858	0.911	Wikipathways:GPCR downstream signaling
SET_173	0.989	1	0.338	0.685	Reactome:The canonical retinoid cycle in rods (twilight vision)
SET_174	0.993	1	0.26	0.685	EHMN:Phosphatidylinositol phosphate metabolism
SET_226	0.994	1	0.582	0.857	Reactome:Cellular responses to stress
SET_244	0.995	1	0.67	0.884	Reactome:Disease
SET_261	1	1	0.335	0.685	Reactome:Glycosaminoglycan metabolism|Wikipathways:Glycosaminoglycan metabolism
SET_53	1	1	0.335	0.685	SMPDB:Mucopolysaccharidosis VI. Sly syndrome|SMPDB:Glycogenosis, Type III. Cori disease, Debrancher glycogenosis|SMPDB:Starch and Sucrose Metabolism|SMPDB:Glycogenosis, Type IV. Amylopectinosis, Anderson disease|SMPDB:Glycogen synthetase deficiency|SMPDB:Glycogenosis, Type VI. Hers disease|SMPDB:Sucrase-isomaltase deficiency
SET_630	1	1	0.335	0.685	Reactome:Heparan sulfate/heparin (HS-GAG) metabolism|Reactome:HS-GAG degradation
SET_644	1	1	0.335	0.685	KEGG:Amino sugar and nucleotide sugar metabolism - Homo sapiens (human)
SET_285	1	1	0.528	0.795	Reactome:Pyruvate metabolism
SET_34	1	1	0.528	0.795	Wikipathways:Glycolysis and Gluconeogenesis
SET_417	1	1	0.528	0.795	KEGG:Glycolysis / Gluconeogenesis - Homo sapiens (human)
SET_52	1	1	0.528	0.795	SMPDB:Glycogen Storage Disease Type 1A (GSD1A) or Von Gierke Disease|SMPDB:Triosephosphate isomerase|SMPDB:Glycogenosis, Type IA. Von gierke disease|SMPDB:Gluconeogenesis|SMPDB:Fructose-1,6-diphosphatase deficiency|SMPDB:Phosphoenolpyruvate carboxykinase deficiency 1 (PEPCK1)|SMPDB:Glycogenosis, Type IB|SMPDB:Glycogenosis, Type IC
SET_674	1	1	0.528	0.795	Reactome:Proton-coupled monocarboxylate transport|Wikipathways:TCA Cycle Nutrient Utilization and Invasiveness of Ovarian Cancer|HumanCyc:lactate fermentation (reoxidation of cytosolic NADH)
SET_567	1	1	0.541	0.795	KEGG:Pentose and glucuronate interconversions - Homo sapiens (human)
SET_270	1	1	0.554	0.795	Wikipathways:Inositol phosphate metabolism|SMPDB:Inositol Metabolism|INOH:Inositol phosphate metabolism
SET_415	1	1	0.554	0.795	KEGG:Inositol phosphate metabolism - Homo sapiens (human)
SET_414	1	1	0.56	0.822	KEGG:Fructose and mannose metabolism - Homo sapiens (human)
SET_576	1	1	0.696	0.888	KEGG:Ascorbate and aldarate metabolism - Homo sapiens (human)
SET_100	1	1	0.698	0.889	EHMN:Glycolysis and Gluconeogenesis
SET_114	1	1	0.698	0.889	SMPDB:Primary hyperoxaluria II, PH2|SMPDB:Leigh Syndrome|SMPDB:Pyruvate kinase deficiency|SMPDB:Pyruvate Metabolism|SMPDB:Pyruvate Decarboxylase E1 Component Deficiency (PDHE1 Deficiency)|SMPDB:Pyruvate Dehydrogenase Complex Deficiency
SET_127	1	1	0.698	0.889	INOH:Pyruvate metabolism
SET_631	1	1	0.732	0.892	KEGG:Propanoate metabolism - Homo sapiens (human)
SET_599	1	1	0.787	0.895	KEGG:Glucagon signaling pathway - Homo sapiens (human)
SET_673	1	1	0.787	0.895	KEGG:Pyruvate metabolism - Homo sapiens (human)
SET_643	1	1	0.796	0.895	Reactome:Bile salt and organic anion SLC transporters
SET_606	1	1	0.821	0.897	KEGG:beta-Alanine metabolism - Homo sapiens (human)
SET_20	1	1	0.85	0.907	KEGG:Nicotinate and nicotinamide metabolism - Homo sapiens (human)
SET_31	1	1	0.851	0.908	Reactome:The citric acid (TCA) cycle and respiratory electron transport
SET_32	1	1	0.851	0.908	Wikipathways:The citric acid (TCA) cycle and respiratory electron transport|Reactome:Pyruvate metabolism and Citric Acid (TCA) cycle
SET_78	1	1	0.858	0.911	Reactome:GPCR ligand binding
SET_77	1	1	0.868	0.911	Reactome:Class A/1 (Rhodopsin-like receptors)
SET_102	1	1	1	1	Reactome:Glycolysis
SET_103	1	1	1	1	EHMN:Pentose phosphate pathway|SMPDB:Ribose-5-phosphate isomerase deficiency|SMPDB:Pentose Phosphate Pathway|SMPDB:Glucose-6-phosphate dehydrogenase deficiency|SMPDB:Transaldolase deficiency
SET_104	1	1	1	1	Reactome:alpha-linolenic acid (ALA) metabolism
SET_105	1	1	1	1	Wikipathways:alpha-linolenic (omega3) and linoleic (omega6) acid metabolism|Reactome:alpha-linolenic (omega3) and linoleic (omega6) acid metabolism
SET_106	1	1	1	1	EHMN:De novo fatty acid biosynthesis
SET_108	1	1	1	1	Reactome:PKB-mediated events|Reactome:mTOR signalling|Reactome:PI3K Cascade|Wikipathways:Class I MHC mediated antigen processing & presentation|Wikipathways:Energy dependent regulation of mTOR by LKB1-AMPK|Wikipathways:Factors involved in megakaryocyte development and platelet production|Wikipathways:Signaling by Insulin receptor|Reactome:Respiratory electron transport, ATP synthesis by chemiosmo…
SET_115	1	1	1	1	Reactome:Linoleic acid (LA) metabolism
SET_116	1	1	1	1	Reactome:Cytosolic sulfonation of small molecules
SET_118	1	1	1	1	HumanCyc:urea cycle
SET_119	1	1	1	1	HumanCyc:adenosine ribonucleotides <i>de novo</i> biosynthesis
SET_12	1	1	1	1	Reactome:Synthesis of Prostaglandins (PG) and Thromboxanes (TX)
SET_126	1	1	1	1	KEGG:AMPK signaling pathway - Homo sapiens (human)
SET_128	1	1	1	1	Reactome:Vitamin B5 (pantothenate) metabolism|SMPDB:Pantothenate and CoA Biosynthesis|Reactome:Coenzyme A biosynthesis|HumanCyc:coenzyme A biosynthesis|EHMN:Vitamin B5 - CoA biosynthesis from pantothenate
SET_129	1	1	1	1	EHMN:Propanoate metabolism|INOH:Propanoate metabolism
SET_131	1	1	1	1	Reactome:Vitamin B1 (thiamin) metabolism|EHMN:Vitamin B1 (thiamin) metabolism|SMPDB:Thiamine Metabolism
SET_132	1	1	1	1	Reactome:Effects of PIP2 hydrolysis|Wikipathways:Effects of PIP2 hydrolysis
SET_136	1	1	1	1	Reactome:Platelet activation, signaling and aggregation
SET_137	1	1	1	1	HumanCyc:sphingosine and sphingosine-1-phosphate metabolism
SET_155	1	1	1	1	Reactome:Import of palmitoyl-CoA into the mitochondrial matrix
SET_156	1	1	1	1	Wikipathways:Signaling by Retinoic Acid|Reactome:Signaling by Retinoic Acid
SET_176	1	1	1	1	Reactome:Activation of NF-kappaB in B cells|Reactome:Disinhibition of SNARE formation|Reactome:Trafficking of GluR2-containing AMPA receptors|Wikipathways:Response to elevated platelet cytosolic Ca2+|Reactome:Trafficking of AMPA receptors|Reactome:WNT5A-dependent internalization of FZD4|Reactome:PCP/CE pathway
SET_177	1	1	1	1	Wikipathways:beta-catenin independent WNT signaling|Wikipathways:Signaling by the B Cell Receptor (BCR)|Reactome:Ca2+ pathway|Reactome:Downstream signaling events of B Cell Receptor (BCR)|Reactome:Signaling by the B Cell Receptor (BCR)|Reactome:beta-catenin independent WNT signaling
SET_178	1	1	1	1	Reactome:Signaling by Wnt
SET_179	1	1	1	1	Reactome:Response to elevated platelet cytosolic Ca2+
SET_181	1	1	1	1	Reactome:Fructose catabolism|HumanCyc:sucrose degradation
SET_182	1	1	1	1	HumanCyc:gluconeogenesis
SET_183	1	1	1	1	HumanCyc:glycolysis
SET_185	1	1	1	1	EHMN:Fructose and mannose metabolism
SET_186	1	1	1	1	SMPDB:Fructose intolerance, hereditary|SMPDB:Fructose and Mannose Degradation|SMPDB:Fructosuria
SET_187	1	1	1	1	Reactome:Fructose metabolism
SET_188	1	1	1	1	HumanCyc:homocarnosine biosynthesis
SET_189	1	1	1	1	Reactome:SHC-related events triggered by IGF1R|PID:Osteopontin-mediated events|Reactome:p38MAPK events|Wikipathways:Signaling by ERBB4|Wikipathways:Signaling by ERBB2|Wikipathways:Signal amplification|Reactome:Rap1 signalling|Wikipathways:DAP12 interactions|Reactome:Recycling pathway of L1|HumanCyc:pyrimidine deoxyribonucleosides salvage|Wikipathways:Costimulation by the CD28 family|Reactome:NRAG…
SET_194	1	1	1	1	Reactome:Inactivation, recovery and regulation of the phototransduction cascade|Reactome:The phototransduction cascade
SET_195	1	1	1	1	Reactome:Platelet degranulation
SET_196	1	1	1	1	HumanCyc:CMP-<i>N</i>-acetylneuraminate biosynthesis I (eukaryotes)
SET_197	1	1	1	1	Reactome:Sialic acid metabolism|Wikipathways:Sialic acid metabolism
SET_198	1	1	1	1	SMPDB:Smith-Lemli-Opitz Syndrome (SLOS)|SMPDB:Cerivastatin Action Pathway|SMPDB:Hypercholesterolemia|SMPDB:Zoledronate Action Pathway|SMPDB:Fluvastatin Action Pathway|SMPDB:Rosuvastatin Action Pathway|SMPDB:Desmosterolosis|SMPDB:Ibandronate Action Pathway|SMPDB:Lovastatin Action Pathway|SMPDB:Alendronate Action Pathway|SMPDB:Wolman disease|SMPDB:Pravastatin Action Pathway|SMPDB:Pamidronate Action…
SET_2	1	1	1	1	SMPDB:Methylhistidine Metabolism
SET_218	1	1	1	1	HumanCyc:CDP-diacylglycerol biosynthesis
SET_22	1	1	1	1	Reactome:Nicotinamide salvaging
SET_222	1	1	1	1	HumanCyc:glycerol degradation
SET_223	1	1	1	1	SMPDB:Mitochondrial Electron Transport Chain
SET_224	1	1	1	1	Reactome:Reversible hydration of carbon dioxide
SET_236	1	1	1	1	Reactome:DNA Repair
SET_238	1	1	1	1	Reactome:Citric acid cycle (TCA cycle)
SET_239	1	1	1	1	Reactome:RHO GTPase Effectors|Reactome:Signaling by Rho GTPases
SET_246	1	1	1	1	SMPDB:Refsum Disease|SMPDB:Phytanic Acid Peroxisomal Oxidation
SET_249	1	1	1	1	Reactome:Chromatin modifying enzymes|Reactome:Condensation of Prophase Chromosomes|Reactome:RHO GTPases activate PKNs|Wikipathways:Chromatin modifying enzymes|Reactome:Activated PKN1 stimulates transcription of AR (androgen receptor) regulated genes KLK2 and KLK3|Reactome:Cellular Senescence|Wikipathways:Activated PKN1 stimulates transcription of AR (androgen receptor) regulated genes KLK2 and KL…
SET_255	1	1	1	1	Reactome:VEGFR2 mediated vascular permeability
SET_256	1	1	1	1	Reactome:Infectious disease
SET_257	1	1	1	1	Reactome:eNOS activation
SET_260	1	1	1	1	HumanCyc:inosine-5,-phosphate biosynthesis
SET_264	1	1	1	1	HumanCyc:carnosine biosynthesis
SET_268	1	1	1	1	HumanCyc:GDP-L-fucose biosynthesis II (from L-fucose)
SET_269	1	1	1	1	Reactome:Iron uptake and transport
SET_282	1	1	1	1	Wikipathways:Hexose transport|Reactome:Hexose transport|Reactome:Glucose transport
SET_283	1	1	1	1	HumanCyc:D-<i>myo</i>-inositol (1,4,5)-trisphosphate biosynthesis|HumanCyc:superpathway of inositol phosphate compounds|SMPDB:Inositol Phosphate Metabolism|HumanCyc:3-phosphoinositide biosynthesis|HumanCyc:superpathway of D-<i>myo</i>-inositol (1,4,5)-trisphosphate metabolism
SET_284	1	1	1	1	SMPDB:Galactose Metabolism|SMPDB:Galactosemia
SET_287	1	1	1	1	SMPDB:Transfer of Acetyl Groups into Mitochondria
SET_288	1	1	1	1	Reactome:Cobalamin (Cbl, vitamin B12) transport and metabolism
SET_289	1	1	1	1	Wikipathways:Cellular response to heat stress|Reactome:Cellular response to heat stress|Wikipathways:TCF dependent signaling in response to WNT|Reactome:Regulation of HSF1-mediated heat shock response|Reactome:Transcriptional activity of SMAD2/SMAD3:SMAD4 heterotrimer|Reactome:Signaling by TGF-beta Receptor Complex|Wikipathways:Transcriptional activity of SMAD2-SMAD3-SMAD4 heterotrimer|Reactome:T…
SET_290	1	1	1	1	SMPDB:Lamivudine Metabolism Pathway
SET_291	1	1	1	1	HumanCyc:phosphatidylethanolamine biosynthesis II
SET_292	1	1	1	1	Reactome:Regulation of pyruvate dehydrogenase (PDH) complex
SET_293	1	1	1	1	SMPDB:Ketobemidone Action Pathway|SMPDB:Cocaine Action Pathway|SMPDB:Dibucaine Action Pathway|SMPDB:Oxycodone Action Pathway|SMPDB:Levallorphan Action Pathway|SMPDB:Procaine Action Pathway|SMPDB:Pentazocine Action Pathway|SMPDB:Sufentanil Action Pathway|SMPDB:Heroin Action Pathway|SMPDB:Dimethylthiambutene Action Pathway|SMPDB:Codeine Action Pathway|SMPDB:Fluoxetine Action Pathway|SMPDB:Proparaca…
SET_294	1	1	1	1	EHMN:Galactose metabolism
SET_295	1	1	1	1	KEGG:Oxidative phosphorylation - Homo sapiens (human)
SET_296	1	1	1	1	SMPDB:Threonine and 2-Oxobutanoate Degradation
SET_297	1	1	1	1	Reactome:Pyrimidine salvage reactions
SET_299	1	1	1	1	HumanCyc:pyrimidine ribonucleosides salvage I
SET_300	1	1	1	1	EHMN:Omega-6 fatty acid metabolism
SET_301	1	1	1	1	Reactome:Phase 1 - Functionalization of compounds
SET_302	1	1	1	1	Wikipathways:Phase 1 - Functionalization of compounds
SET_303	1	1	1	1	HumanCyc:fatty acid activation
SET_304	1	1	1	1	Reactome:Synthesis of very long-chain fatty acyl-CoAs
SET_307	1	1	1	1	HumanCyc:fatty acid &beta;-oxidation (peroxisome)|HumanCyc:fatty acid &beta;-oxidation
SET_308	1	1	1	1	HumanCyc:lipoate biosynthesis and incorporation
SET_309	1	1	1	1	SMPDB:Mitochondrial Beta-Oxidation of Medium Chain Saturated Fatty Acids
SET_310	1	1	1	1	BioCarta:chrebp regulation by carbohydrates and camp
SET_311	1	1	1	1	Reactome:Phosphate bond hydrolysis by NUDT proteins
SET_312	1	1	1	1	HumanCyc:&gamma;-linolenate biosynthesis|EHMN:Di-unsaturated fatty acid beta-oxidation
SET_313	1	1	1	1	HumanCyc:fatty acid &alpha;-oxidation III|HumanCyc:stearate biosynthesis
SET_314	1	1	1	1	HumanCyc:citrulline-nitric oxide cycle
SET_315	1	1	1	1	BioCarta:actions of nitric oxide in the heart
SET_324	1	1	1	1	HumanCyc:tRNA splicing
SET_325	1	1	1	1	Reactome:5-Phosphoribose 1-diphosphate biosynthesis
SET_326	1	1	1	1	Wikipathways:Gamma carboxylation, hypusine formation and arylsulfatase activation|Reactome:Gamma carboxylation, hypusine formation and arylsulfatase activation
SET_327	1	1	1	1	SMPDB:Butyrate Metabolism|INOH:Butanoate metabolism
SET_328	1	1	1	1	HumanCyc:thiamin salvage III
SET_33	1	1	1	1	Reactome:Interconversion of 2-oxoglutarate and 2-hydroxyglutarate
SET_342	1	1	1	1	HumanCyc:triacylglycerol degradation|HumanCyc:the visual cycle I (vertebrates)
SET_343	1	1	1	1	HumanCyc:sphingomyelin metabolism/ceramide salvage
SET_345	1	1	1	1	Reactome:Cytochrome P450 - arranged by substrate type
SET_346	1	1	1	1	Wikipathways:Regulation of lipid metabolism by Peroxisome proliferator-activated receptor alpha (PPARalpha)
SET_347	1	1	1	1	Wikipathways:Prostaglandin Synthesis and Regulation
SET_348	1	1	1	1	HumanCyc:retinol biosynthesis
SET_349	1	1	1	1	Reactome:Fatty acids
SET_35	1	1	1	1	SMPDB:21-hydroxylase deficiency (CYP21)|SMPDB:11-beta-hydroxylase deficiency (CYP11B1)|SMPDB:Apparent mineralocorticoid excess syndrome|EHMN:C21-steroid hormone biosynthesis and metabolism|SMPDB:Corticosterone methyl oxidase I deficiency (CMO I)|SMPDB:Steroidogenesis|KEGG:Steroid hormone biosynthesis - Homo sapiens (human)|SMPDB:3-Beta-Hydroxysteroid Dehydrogenase Deficiency|SMPDB:Adrenal Hyperpl…
SET_350	1	1	1	1	Wikipathways:Circadian Clock|Wikipathways:RORA activates gene expression|Wikipathways:YAP1- and WWTR1 (TAZ)-stimulated gene expression|Wikipathways:Transcriptional regulation of white adipocyte differentiation|Wikipathways:Activation of gene expression by SREBF (SREBP)|Reactome:Regulation of lipid metabolism by Peroxisome proliferator-activated receptor alpha (PPARalpha)|Wikipathways:BMAL1-CLOCK,…
SET_351	1	1	1	1	BioCarta:aspirin blocks signaling pathway involved in platelet activation
SET_353	1	1	1	1	Wikipathways:Endothelin Pathways
SET_373	1	1	1	1	KEGG:Fatty acid degradation - Homo sapiens (human)
SET_397	1	1	1	1	Reactome:G alpha (z) signalling events
SET_398	1	1	1	1	Reactome:Synthesis, secretion, and deacylation of Ghrelin|Reactome:Peptide hormone metabolism
SET_399	1	1	1	1	KEGG:Fatty acid biosynthesis - Homo sapiens (human)
SET_400	1	1	1	1	HumanCyc:acyl-CoA hydrolysis
SET_401	1	1	1	1	SMPDB:Fatty Acid Biosynthesis
SET_402	1	1	1	1	Reactome:Transport of fatty acids
SET_403	1	1	1	1	Wikipathways:Transport of vitamins, nucleosides, and related molecules
SET_404	1	1	1	1	Reactome:Transport of organic anions
SET_406	1	1	1	1	Reactome:Endogenous sterols
SET_407	1	1	1	1	Reactome:Synthesis of bile acids and bile salts via 27-hydroxycholesterol
SET_408	1	1	1	1	HumanCyc:superpathway of steroid hormone biosynthesis|HumanCyc:glucocorticoid biosynthesis
SET_409	1	1	1	1	Reactome:Metabolism of steroid hormones and vitamin D|Reactome:Glucocorticoid biosynthesis|Reactome:Steroid hormones|Wikipathways:Metabolism of steroid hormones and vitamin D
SET_410	1	1	1	1	KEGG:Aldosterone-regulated sodium reabsorption - Homo sapiens (human)|BioCarta:visceral fat deposits and the metabolic syndrome|KEGG:Prostate cancer - Homo sapiens (human)|Wikipathways:Glucocorticoid & Mineralcorticoid Metabolism
SET_411	1	1	1	1	SMPDB:Corticotropin Activation of Cortisol Production|PID:Rapid glucocorticoid signaling
SET_412	1	1	1	1	Reactome:Plasmalogen biosynthesis
SET_413	1	1	1	1	SMPDB:Plasmalogen Synthesis
SET_416	1	1	1	1	KEGG:Galactose metabolism - Homo sapiens (human)
SET_418	1	1	1	1	Wikipathways:Polyol Pathway
SET_419	1	1	1	1	HumanCyc:thymine degradation
SET_420	1	1	1	1	Reactome:Free fatty acids regulate insulin secretion|Reactome:Fatty Acids bound to GPR40 (FFAR1) regulate insulin secretion
SET_421	1	1	1	1	HumanCyc:palmitate biosynthesis
SET_422	1	1	1	1	HumanCyc:aspirin triggered resolvin E biosynthesis
SET_423	1	1	1	1	Reactome:Activation of GABAB receptors|Reactome:GABA receptor activation|Reactome:GABA B receptor activation
SET_424	1	1	1	1	HumanCyc:putrescine degradation III
SET_427	1	1	1	1	Wikipathways:Monoamine Transport
SET_428	1	1	1	1	PID:S1P4 pathway|PID:S1P5 pathway|PID:S1P3 pathway|PID:EPHA2 forward signaling|PID:S1P2 pathway
SET_429	1	1	1	1	PID:S1P1 pathway
SET_431	1	1	1	1	SMPDB:Excitatory Neural Signalling Through 5-HTR 7 and Serotonin |SMPDB:Excitatory Neural Signalling Through 5-HTR 4 and Serotonin|SMPDB:Excitatory Neural Signalling Through 5-HTR 6 and Serotonin
SET_432	1	1	1	1	PID:PDGFR-beta signaling pathway
SET_434	1	1	1	1	HumanCyc:tryptophan degradation via tryptamine
SET_435	1	1	1	1	PID:Sphingosine 1-phosphate (S1P) pathway
SET_436	1	1	1	1	SMPDB:Rabeprazole Action Pathway|SMPDB:Metiamide Action Pathway|SMPDB:Betazole Action Pathway|SMPDB:Omeprazole Action Pathway|SMPDB:Roxatidine acetate Action Pathway|SMPDB:Pantoprazole Action Pathway|SMPDB:Lansoprazole Action Pathway|SMPDB:Nizatidine Action Pathway|SMPDB:Cimetidine Action Pathway|SMPDB:Ranitidine Action Pathway|Wikipathways:Calcium Regulation in the Cardiac Cell|SMPDB:Pirenzepine…
SET_437	1	1	1	1	Reactome:Integration of energy metabolism|Wikipathways:Integration of energy metabolism
SET_442	1	1	1	1	Reactome:Regulation of insulin secretion
SET_444	1	1	1	1	Reactome:Acetylcholine regulates insulin secretion
SET_471	1	1	1	1	Reactome:Amine ligand-binding receptors|Wikipathways:Monoamine GPCRs
SET_472	1	1	1	1	HumanCyc:superpathway of conversion of glucose to acetyl CoA and entry into the TCA cycle
SET_473	1	1	1	1	EHMN:TCA cycle
SET_474	1	1	1	1	SMPDB:Mitochondrial complex II deficiency|SMPDB:Congenital lactic acidosis|SMPDB:Citric Acid Cycle|SMPDB:Fumarase deficiency|SMPDB:2-ketoglutarate dehydrogenase complex deficiency|SMPDB:Pyruvate dehydrogenase deficiency (E2)|SMPDB:Pyruvate dehydrogenase deficiency (E3)
SET_475	1	1	1	1	HumanCyc:TCA cycle|Wikipathways:TCA Cycle
SET_476	1	1	1	1	INOH:Citrate cycle
SET_478	1	1	1	1	KEGG:Citrate cycle (TCA cycle) - Homo sapiens (human)
SET_479	1	1	1	1	Reactome:Nucleotide-like (purinergic) receptors|Reactome:Activation of TRKA receptors
SET_480	1	1	1	1	HumanCyc:adenine and adenosine salvage II|KEGG:Renin secretion - Homo sapiens (human)
SET_484	1	1	1	1	Reactome:Abacavir metabolism|Reactome:Abacavir transport and metabolism|Wikipathways:Abacavir transport and metabolism
SET_489	1	1	1	1	Reactome:Purine salvage
SET_49	1	1	1	1	SMPDB:Fanconi-bickel syndrome|SMPDB:Glycolysis|SMPDB:Glycogenosis, Type VII. Tarui disease
SET_492	1	1	1	1	Wikipathways:NGF signalling via TRKA from the plasma membrane
SET_502	1	1	1	1	HumanCyc:adenine and adenosine salvage I|KEGG:cGMP-PKG signaling pathway - Homo sapiens (human)
SET_504	1	1	1	1	Reactome:G alpha (s) signalling events
SET_505	1	1	1	1	KEGG:Morphine addiction - Homo sapiens (human)
SET_511	1	1	1	1	Reactome:Transport of vitamins, nucleosides, and related molecules
SET_512	1	1	1	1	SMPDB:Intracellular Signalling Through Adenosine Receptor A2b and Adenosine|SMPDB:Intracellular Signalling Through Adenosine Receptor A2a and Adenosine
SET_514	1	1	1	1	HumanCyc:methionine degradation
SET_516	1	1	1	1	Reactome:Transport of nucleosides and free purine and pyrimidine bases across the plasma membrane
SET_518	1	1	1	1	HumanCyc:arsenate detoxification I (glutaredoxin)
SET_520	1	1	1	1	HumanCyc:adenine and adenosine salvage III
SET_521	1	1	1	1	Reactome:Methylation
SET_554	1	1	1	1	HumanCyc:glycerol-3-phosphate shuttle|SMPDB:Glycerol Phosphate Shuttle
SET_566	1	1	1	1	EHMN:Phytanic acid peroxisomal oxidation|HumanCyc:fatty acid &alpha;-oxidation|Reactome:Alpha-oxidation of phytanate
SET_57	1	1	1	1	EHMN:Vitamin B6 (pyridoxine) metabolism|Reactome:Vitamins B6 activation to pyridoxal phosphate
SET_578	1	1	1	1	Reactome:Collagen formation|Wikipathways:TET1,2,3 and TDG demethylate DNA|Reactome:TET1,2,3 and TDG demethylate DNA|Reactome:Collagen biosynthesis and modifying enzymes|Reactome:Extracellular matrix organization|Wikipathways:Collagen biosynthesis and modifying enzymes
SET_60	1	1	1	1	Reactome:Epigenetic regulation of gene expression
SET_601	1	1	1	1	Wikipathways:TCA Cycle and PDHc
SET_602	1	1	1	1	Reactome:Oxygen-dependent asparagine hydroxylation of Hypoxia-inducible Factor Alpha|Reactome:Regulation of Hypoxia-inducible Factor (HIF) by oxygen|Reactome:ALKBH2 mediated reversal of alkylation damage|Reactome:HDMs demethylate histones|Reactome:Oxygen-dependent proline hydroxylation of Hypoxia-inducible Factor Alpha|Wikipathways:DNA Damage Reversal|Reactome:Reversal of alkylation damage by DNA…
SET_609	1	1	1	1	Wikipathways:Effects of Nitric Oxide
SET_612	1	1	1	1	Reactome:Nitric oxide stimulates guanylate cyclase|Reactome:Latent infection of Homo sapiens with Mycobacterium tuberculosis|BioCarta:nitric oxide signaling pathway|Wikipathways:Latent infection of Homo sapiens with Mycobacterium tuberculosis|PID:VEGFR1 specific signals|Reactome:Phagosomal maturation (early endosomal stage)|BioCarta:no2-dependent il-12 pathway in nk cells
SET_613	1	1	1	1	PID:Signaling events mediated by VEGFR1 and VEGFR2|BioCarta:ion channels and their functional role in vascular endothelium|PID:Plasma membrane estrogen receptor signaling|BioCarta:corticosteroids and cardioprotection|PID:SHP2 signaling|PID:Thromboxane A2 receptor signaling|BioCarta:vegf hypoxia and angiogenesis
SET_614	1	1	1	1	PID:Alpha9 beta1 integrin signaling events
SET_618	1	1	1	1	Reactome:Metabolism of polyamines
SET_619	1	1	1	1	KEGG:D-Arginine and D-ornithine metabolism - Homo sapiens (human)
SET_620	1	1	1	1	HumanCyc:putrescine biosynthesis II
SET_624	1	1	1	1	PharmGKB:Uricosurics Pathway, Pharmacodynamics
SET_626	1	1	1	1	Wikipathways:Differentiation Pathway
SET_627	1	1	1	1	EHMN:Vitamin C metabolism
SET_632	1	1	1	1	HumanCyc:uracil degradation
SET_633	1	1	1	1	HumanCyc:pyrimidine ribonucleosides degradation
SET_634	1	1	1	1	Reactome:Reuptake of GABA
SET_638	1	1	1	1	HumanCyc:methionine salvage
SET_640	1	1	1	1	Wikipathways:Drug Induction of Bile Acid Pathway
SET_645	1	1	1	1	HumanCyc:chondroitin sulfate degradation (metazoa)|HumanCyc:dermatan sulfate degradation (metazoa)
SET_659	1	1	1	1	KEGG:Pentose phosphate pathway - Homo sapiens (human)
SET_662	1	1	1	1	HumanCyc:guanine and guanosine salvage
SET_664	1	1	1	1	HumanCyc:purine deoxyribonucleosides degradation
SET_666	1	1	1	1	Wikipathways:Pentose Phosphate Pathway|Reactome:Pentose phosphate pathway (hexose monophosphate shunt)|Reactome:Insulin effects increased synthesis of Xylulose-5-Phosphate
SET_667	1	1	1	1	Wikipathways:Cori Cycle
SET_670	1	1	1	1	Reactome:Depurination|Reactome:Cleavage of the damaged purine
SET_671	1	1	1	1	Reactome:Base Excision Repair
SET_672	1	1	1	1	Reactome:Base-Excision Repair, AP Site Formation|Wikipathways:Base-Excision Repair, AP Site Formation
SET_676	1	1	1	1	SMPDB:Spermidine and Spermine Biosynthesis
SET_677	1	1	1	1	HumanCyc:7-(3-amino-3-carboxypropyl)-wyosine biosynthesis|HumanCyc:wybutosine biosynthesis
SET_678	1	1	1	1	HumanCyc:putrescine biosynthesis I
SET_680	1	1	1	1	Reactome:Amine Oxidase reactions
SET_681	1	1	1	1	Reactome:PAOs oxidise polyamines to amines|HumanCyc:spermine and spermidine degradation I|HumanCyc:spermidine biosynthesis|Reactome:Interconversion of polyamines
SET_684	1	1	1	1	HumanCyc:serotonin and melatonin biosynthesis|Reactome:Serotonin and melatonin biosynthesis|Wikipathways:Serotonin Transporter Activity
SET_685	1	1	1	1	PID:Ceramide signaling pathway
SET_686	1	1	1	1	HumanCyc:taurine biosynthesis|SMPDB:Taurine and Hypotaurine Metabolism
SET_687	1	1	1	1	Reactome:Depyrimidination|Reactome:Cleavage of the damaged pyrimidine |HumanCyc:pyrimidine deoxyribonucleosides degradation
SET_689	1	1	1	1	Wikipathways:Tryptophan metabolism
SET_81	1	1	1	1	EHMN:Vitamin B2 (riboflavin) metabolism|Reactome:Telomere Maintenance|Wikipathways:Polycystic Kidney Disease Pathway|Reactome:DNA strand elongation|Reactome:Vitamin B2 (riboflavin) metabolism|Reactome:Mitochondrial biogenesis|SMPDB:Riboflavin Metabolism|Reactome:AMPK inhibits chREBP transcriptional activation activity|Wikipathways:S Phase|Reactome:Synthesis of DNA|Wikipathways:Telomere Maintenanc…
SET_85	1	1	1	1	Reactome:Fatty Acyl-CoA Biosynthesis
SET_86	1	1	1	1	Wikipathways:Mitochondrial biogenesis
SET_88	1	1	1	1	EHMN:Prostaglandin formation from arachidonate
SET_98	1	1	1	1	Wikipathways:Bile acid and bile salt metabolism
